# Supplementary material for: Optimized protocol for culturing and extracting DNA from fungal isolates associated with brown spot needle blight in pine trees
Source: PLoS One. 2025 Nov 19;20(11):e0337218. doi: 10.1371/journal.pone.0337218 (PMC12629444; doi:10.1371/journal.pone.0337218)
Supplement: S2 File — Each entry includes the query ID, GenBank accession number, length, percent identity, e-value, bit score, and the corresponding species identified from NCBI database. (CSV) [file pone.0337218.s003.csv]

qseqid	accession	species	kingdom	pident	length	qlen	slen	evalue	bitscore	stitle
1M4C_ITS5	gi|2945912440|gb|PV392437.1|	N/A	N/A	100	558	567	573	0	1031	Alternaria tomato strain 3-5-2 small subunit ribosomal RNA gene, partial sequence; internal transcribed spacer 1, 5.8S ribosomal RNA gene, and internal transcribed spacer 2, complete sequence; and large subunit ribosomal RNA gene, partial sequence
1M4_ITS5	gi|2241284287|gb|ON564527.1|	N/A	N/A	100	552	557	565	0	1020	Alternaria angustiovoidea isolate SL4 internal transcribed spacer 1, partial sequence; 5.8S ribosomal RNA gene and internal transcribed spacer 2, complete sequence; and large subunit ribosomal RNA gene, partial sequence
1S2C_ITS5	gi|2913718195|gb|PV124578.1|	N/A	N/A	100	549	567	572	0	1014	Alternaria burnsii isolate JBL2 internal transcribed spacer 1, partial sequence; 5.8S ribosomal RNA gene and internal transcribed spacer 2, complete sequence; and large subunit ribosomal RNA gene, partial sequence
1S2_ITS5	gi|2241284287|gb|ON564527.1|	N/A	N/A	100	560	570	565	0	1035	Alternaria angustiovoidea isolate SL4 internal transcribed spacer 1, partial sequence; 5.8S ribosomal RNA gene and internal transcribed spacer 2, complete sequence; and large subunit ribosomal RNA gene, partial sequence
2M4C_ITS5	gi|2707689495|gb|PP573571.1|	N/A	N/A	91.925	161	315	421	5.68e-54	226	Alternaria sp. isolate T7C22 internal transcribed spacer 1, partial sequence; 5.8S ribosomal RNA gene and internal transcribed spacer 2, complete sequence; and large subunit ribosomal RNA gene, partial sequence
2S2C_ITS5	gi|595264715|gb|KJ004506.1|	N/A	N/A	97.885	331	547	504	3.2199999999999996e-158	573	Lecanosticta acicola strain EST978 18S ribosomal RNA gene, partial sequence; internal transcribed spacer 1, 5.8S ribosomal RNA gene, and internal transcribed spacer 2, complete sequence; and 28S ribosomal RNA gene, partial sequence
2S2_ITS5	gi|284159076|gb|GU214663.1|	N/A	N/A	100	552	564	5518	0	1020	Lecanosticta acicola culture CBS:871.95 strain CBS 871.95 18S ribosomal RNA gene, internal transcribed spacer 1, 5.8S ribosomal RNA gene, and internal transcribed spacer 2, complete sequence; and 28S ribosomal RNA gene, partial sequence
2Y4C_ITS5	gi|2747224154|gb|PP947318.1|	N/A	N/A	89.409	491	554	831	5.349999999999999e-171	616	Cladosporium anthropophilum strain CN098H2 small subunit ribosomal RNA gene, partial sequence; internal transcribed spacer 1, 5.8S ribosomal RNA gene, and internal transcribed spacer 2, complete sequence; and large subunit ribosomal RNA gene, partial sequence
2Y4_ITS5	gi|525469669|gb|KF313095.1|	N/A	N/A	92.83	530	563	557	0	769	Cladosporium sp. SFCF20120803-58 18S ribosomal RNA gene, partial sequence; internal transcribed spacer 1, 5.8S ribosomal RNA gene, and internal transcribed spacer 2, complete sequence; and 28S ribosomal RNA gene, partial sequence
3S2C_ITS5	gi|239948756|gb|GQ153122.1|	N/A	N/A	99.707	341	476	1120	7.559999999999999e-174	625	Dothideomycetes sp. 11153 18S ribosomal RNA gene, partial sequence; internal transcribed spacer 1, 5.8S ribosomal RNA gene, and internal transcribed spacer 2, complete sequence; and 28S ribosomal RNA gene, partial sequence
3Y4C_ITS5	gi|387351625|gb|JQ758763.1|	N/A	N/A	99.824	569	588	1093	0	1044	Dothideomycetes sp. genotype 67 isolate AK0293 internal transcribed spacer 1, partial sequence; 5.8S ribosomal RNA gene and internal transcribed spacer 2, complete sequence; and 28S ribosomal RNA gene, partial sequence
4M4C_ITS5	gi|961554512|gb|KT264585.1|	N/A	N/A	99.824	567	587	585	0	1040	Hormonema sp. isolate AM360-P12T3T 18S ribosomal RNA gene, partial sequence; internal transcribed spacer 1, 5.8S ribosomal RNA gene, and internal transcribed spacer 2, complete sequence; and 28S ribosomal RNA gene, partial sequence
4M4_ITS5	gi|1759341658|gb|MN547401.1|	N/A	N/A	94.528	530	573	584	0	817	Curvularia sp. isolate RS3-S2-20 small subunit ribosomal RNA gene, partial sequence; internal transcribed spacer 1, 5.8S ribosomal RNA gene, and internal transcribed spacer 2, complete sequence; and large subunit ribosomal RNA gene, partial sequence
4S2C_ITS5	gi|2624691458|gb|OR879293.1|	N/A	N/A	97.662	385	587	561	0	662	Sydowia polyspora culture KACC:410380 internal transcribed spacer 1, partial sequence; 5.8S ribosomal RNA gene and internal transcribed spacer 2, complete sequence; and large subunit ribosomal RNA gene, partial sequence
4S2_ITS5	gi|961554512|gb|KT264585.1|	N/A	N/A	99.824	567	588	585	0	1040	Hormonema sp. isolate AM360-P12T3T 18S ribosomal RNA gene, partial sequence; internal transcribed spacer 1, 5.8S ribosomal RNA gene, and internal transcribed spacer 2, complete sequence; and 28S ribosomal RNA gene, partial sequence
4Y2C_ITS5	gi|961554361|gb|KT264434.1|	N/A	N/A	97.985	546	610	564	0	946	Hormonema sp. isolate AM087-T4T2T 18S ribosomal RNA gene, partial sequence; internal transcribed spacer 1, 5.8S ribosomal RNA gene, and internal transcribed spacer 2, complete sequence; and 28S ribosomal RNA gene, partial sequence
4Y2_ITS5	gi|1002066125|gb|KU837235.1|	N/A	N/A	99.825	572	588	584	0	1051	Sydowia polyspora isolate 13C137 internal transcribed spacer 1, partial sequence; 5.8S ribosomal RNA gene and internal transcribed spacer 2, complete sequence; and 28S ribosomal RNA gene, partial sequence
5M4C_ITS5	gi|2740670212|gb|PP887997.1|	N/A	N/A	99.817	547	565	573	0	1003	Curvularia lunata isolate ST 1 small subunit ribosomal RNA gene, partial sequence; internal transcribed spacer 1, 5.8S ribosomal RNA gene, and internal transcribed spacer 2, complete sequence; and large subunit ribosomal RNA gene, partial sequence
5M4_ITS5	gi|1759341658|gb|MN547401.1|	N/A	N/A	99.817	545	554	584	0	1000	Curvularia sp. isolate RS3-S2-20 small subunit ribosomal RNA gene, partial sequence; internal transcribed spacer 1, 5.8S ribosomal RNA gene, and internal transcribed spacer 2, complete sequence; and large subunit ribosomal RNA gene, partial sequence
5S2C_ITS5	gi|759083657|gb|KM979743.1|	N/A	N/A	97.852	512	563	549	0	885	Cladosporium sp. CF61 internal transcribed spacer 1, partial sequence; 5.8S ribosomal RNA gene and internal transcribed spacer 2, complete sequence; and 28S ribosomal RNA gene, partial sequence
5S2_ITS5	gi|1958635935|gb|MW497191.1|	N/A	N/A	100	532	550	539	0	983	Cladosporium cladosporioides strain SGNJB_5 internal transcribed spacer 1, partial sequence; 5.8S ribosomal RNA gene and internal transcribed spacer 2, complete sequence; and large subunit ribosomal RNA gene, partial sequence
5Y2C_ITS5	gi|2747224154|gb|PP947318.1|	N/A	N/A	100	539	548	831	0	996	Cladosporium anthropophilum strain CN098H2 small subunit ribosomal RNA gene, partial sequence; internal transcribed spacer 1, 5.8S ribosomal RNA gene, and internal transcribed spacer 2, complete sequence; and large subunit ribosomal RNA gene, partial sequence
5Y2_ITS5	gi|2202706738|gb|OM899965.1|	N/A	N/A	99.815	540	551	542	0	990	Cladosporium cladosporioides isolate Sub27 internal transcribed spacer 1, partial sequence; 5.8S ribosomal RNA gene and internal transcribed spacer 2, complete sequence; and large subunit ribosomal RNA gene, partial sequence
6M4C_ITS5	gi|1048219527|gb|KT588447.1|	N/A	N/A	97.749	311	432	563	3.2799999999999996e-147	536	Cladosporium sp. strain VD002 internal transcribed spacer 1, partial sequence; 5.8S ribosomal RNA gene and internal transcribed spacer 2, complete sequence; and 28S ribosomal RNA gene, partial sequence
6M4_ITS5	gi|1149403046|gb|KX639814.1|	N/A	N/A	99.815	540	549	566	0	990	Cladosporium cladosporioides strain VGVR-06 internal transcribed spacer 1, partial sequence; 5.8S ribosomal RNA gene and internal transcribed spacer 2, complete sequence; and large subunit ribosomal RNA gene, partial sequence
6S2_ITS5	gi|1864118223|gb|MT683262.1|	N/A	N/A	99.817	546	564	587	0	1002	Curvularia lunata strain A112 small subunit ribosomal RNA gene, partial sequence; internal transcribed spacer 1, 5.8S ribosomal RNA gene, and internal transcribed spacer 2, complete sequence; and large subunit ribosomal RNA gene, partial sequence
