# Supplementary material for: Optimized protocol for culturing and extracting DNA from fungal isolates associated with brown spot needle blight in pine trees
Source: PLoS One. 2025 Nov 19;20(11):e0337218. doi: 10.1371/journal.pone.0337218 (PMC12629444; doi:10.1371/journal.pone.0337218)
Supplement: S3 File — Each record includes the reference ID, taxon name, similarity threshold (SH), alignment score, e-value, and percent identity, providing a summary of species-level identifications for the isolates analyzed in this study. (CSV) [file pone.0337218.s004.csv]

Query 1 of 10: 1M4_ITS5 (557 bp.)
Reference	SH:0.5%	1.00%	1.50%	Taxon name	Score	E-value	Prcnt	MisM	Qstart	Qend	Rstart	Rend
ON564527	SH1662724.10FU	SH1206214.10FU	SH0856386.10FU	Alternaria angustiovoidea	949.2	0	100	0	6	557	3	554
MK774675	SH1662724.10FU	SH1206214.10FU	SH0856386.10FU	Alternaria alternata	947.5	0	100	0	4	554	1	551
MH716003	SH1662724.10FU	SH1206214.10FU	SH0856386.10FU	Alternaria alternata	947.5	0	100	0	4	554	4	554
KC178622	SH1662724.10FU	SH1206214.10FU	SH0856386.10FU	Alternaria	947.5	0	100	0	7	557	6	556
KT192556	SH1662724.10FU	SH1206214.10FU	SH0856386.10FU	Alternaria	945.8	0	100	0	6	555	2	551
KR604837	SH1662724.10FU	SH1206214.10FU	SH0856386.10FU	Alternaria burnsii	945.8	0	99.64	2	2	557	15	569
PQ285359				Alternaria burnsii	944.1	0	100	0	9	557	132	680
OQ421944	SH1662724.10FU	SH1206214.10FU	SH0856386.10FU	Alternaria	944.1	0	100	0	9	557	10	558
OQ421942	SH1662724.10FU	SH1206214.10FU	SH0856386.10FU	Alternaria	944.1	0	100	0	9	557	10	558
OQ421938	SH1662724.10FU	SH1206214.10FU	SH0856386.10FU	Alternaria	944.1	0	100	0	9	557	11	559
OQ421929	SH1662724.10FU	SH1206214.10FU	SH0856386.10FU	Alternaria	944.1	0	100	0	9	557	11	559
OP999126	SH1662724.10FU	SH1206214.10FU	SH0856386.10FU	Alternaria alternata	944.1	0	100	0	9	557	11	559
MN096934	SH1662724.10FU	SH1206214.10FU	SH0856386.10FU	Alternaria	944.1	0	100	0	6	554	6	554
MN096928	SH1662724.10FU	SH1206214.10FU	SH0856386.10FU	Alternaria	944.1	0	100	0	9	557	9	557
KY077487	SH1662724.10FU	SH1206214.10FU	SH0856386.10FU	Alternaria	944.1	0	100	0	9	557	4	552
KX928737	SH1662724.10FU	SH1206214.10FU	SH0856386.10FU	Fungi	944.1	0	100	0	9	557	18	566
KR604843	SH1662724.10FU	SH1206214.10FU	SH0856386.10FU	Alternaria burnsii	944.1	0	100	0	9	557	26	574
KR604842	SH1662724.10FU	SH1206214.10FU	SH0856386.10FU	Alternaria burnsii	944.1	0	100	0	9	557	23	571
KR604841	SH1662724.10FU	SH1206214.10FU	SH0856386.10FU	Alternaria burnsii	944.1	0	100	0	9	557	21	569
KR604840	SH1662724.10FU	SH1206214.10FU	SH0856386.10FU	Alternaria burnsii	944.1	0	100	0	9	557	23	571
KR604838	SH1662724.10FU	SH1206214.10FU	SH0856386.10FU	Alternaria burnsii	944.1	0	100	0	9	557	20	568
KR604836	SH1662724.10FU	SH1206214.10FU	SH0856386.10FU	Alternaria burnsii	944.1	0	100	0	9	557	22	570
PQ227167				Alternaria	942.4	0	100	0	10	557	1	548
OR434058	SH1662724.10FU	SH1206214.10FU	SH0856386.10FU	Alternaria burnsii	942.4	0	99.64	2	2	555	1	554
OR046551	SH1662724.10FU	SH1206214.10FU	SH0856386.10FU	Alternaria angustiovoidea	942.4	0	99.82	1	6	555	2	552
OQ421945	SH1662724.10FU	SH1206214.10FU	SH0856386.10FU	Alternaria	942.4	0	100	0	10	557	13	560
OP985986	SH1662724.10FU	SH1206214.10FU	SH0856386.10FU	Alternaria tenuissima	942.4	0	99.64	2	2	555	1	554
OP897022	SH1662724.10FU	SH1206214.10FU	SH0856386.10FU	Alternaria burnsii	942.4	0	100	0	10	557	1	548
KY949588	SH1662724.10FU	SH1206214.10FU	SH0856386.10FU	Alternaria burnsii	942.4	0	100	0	10	557	1	548
KC178652	SH1662724.10FU	SH1206214.10FU	SH0856386.10FU	Alternaria	942.4	0	99.64	2	2	555	1	553
Query 2 of 10: 1M4C_ITS5 (567 bp.)
Reference	SH:0.5%	1.00%	1.50%	Taxon name	Score	E-value	Prcnt	MisM	Qstart	Qend	Rstart	Rend
ON564527	SH1662724.10FU	SH1206214.10FU	SH0856386.10FU	Alternaria angustiovoidea	963	0	99.65	2	3	567	1	565
KY022799	SH1662724.10FU	SH1206214.10FU	SH0856386.10FU	Fungi	961.3	0	99.65	2	4	567	13	577
KX928724	SH1662724.10FU	SH1206214.10FU	SH0856386.10FU	Fungi	961.3	0	99.65	2	4	567	14	578
OR506010	SH1662724.10FU	SH1206214.10FU	SH0856386.10FU	Alternaria tenuissima	959.5	0	100	0	10	567	20	577
OP962321	SH1662724.10FU	SH1206214.10FU	SH0856386.10FU	Alternaria alternata	959.5	0	100	0	10	567	15	572
OP926908	SH1662724.10FU	SH1206214.10FU	SH0856386.10FU	Alternaria alternata	959.5	0	100	0	10	567	39	596
OP163511	SH1662724.10FU	SH1206214.10FU	SH0856386.10FU	Alternaria alstroemeriae	959.5	0	100	0	10	567	20	577
OP163509	SH1662724.10FU	SH1206214.10FU	SH0856386.10FU	Alternaria alstroemeriae	959.5	0	100	0	10	567	36	593
OK447758	SH1662724.10FU	SH1206214.10FU	SH0856386.10FU	Alternaria alternata	959.5	0	100	0	10	567	14	571
MK389378	SH1662724.10FU	SH1206214.10FU	SH0856386.10FU	Alternaria alternata	959.5	0	100	0	10	567	39	596
MH892844	SH1662724.10FU	SH1206214.10FU	SH0856386.10FU	Alternaria alternata	959.5	0	100	0	10	567	16	573
MF488975	SH1662724.10FU	SH1206214.10FU	SH0856386.10FU	Alternaria porri	959.5	0	100	0	10	567	6	563
KX928725	SH1662724.10FU	SH1206214.10FU	SH0856386.10FU	Fungi	959.5	0	100	0	10	567	24	581
JF439435	SH1662724.10FU	SH1206214.10FU	SH0856386.10FU	Alternaria brassicae	959.5	0	99.82	1	8	567	19	579
JF422727	SH1662724.10FU	SH1206214.10FU	SH0856386.10FU	Alternaria porri	959.5	0	100	0	10	567	25	582
OQ026930	SH1662724.10FU	SH1206214.10FU	SH0856386.10FU	Alternaria tenuissima	957.8	0	100	0	10	566	24	580
OQ001000	SH1662724.10FU	SH1206214.10FU	SH0856386.10FU	Alternaria tenuissima	957.8	0	100	0	10	566	1	557
OQ000952	SH1662724.10FU	SH1206214.10FU	SH0856386.10FU	Alternaria tenuissima	957.8	0	100	0	10	566	1	557
MN073201	SH1662724.10FU	SH1206214.10FU	SH0856386.10FU	Alternaria alternata	957.8	0	99.47	3	4	567	13	578
KP701196	SH1662724.10FU	SH1206214.10FU	SH0856386.10FU	Alternaria tenuissima	957.8	0	100	0	10	566	14	570
KP701194	SH1662724.10FU	SH1206214.10FU	SH0856386.10FU	Alternaria tenuissima	957.8	0	100	0	10	566	14	570
PQ345719				Alternaria alternata	956.1	0	99.82	1	10	567	13	571
PQ345473				Alternaria tenuissima	956.1	0	99.82	1	10	567	18	576
PP396995				Alternaria alternata	956.1	0	99.64	2	8	567	1	562
PP396994				Alternaria alternata	956.1	0	99.64	2	8	567	1	562
PP396993				Alternaria alternata	956.1	0	99.64	2	8	567	1	562
PP396992				Alternaria alternata	956.1	0	99.64	2	8	567	1	562
PP396935				Alternaria alternata	956.1	0	99.64	2	8	567	1	562
PP094555	SH1662724.10FU	SH1206214.10FU	SH0856386.10FU	Alternaria alternata	956.1	0	99.82	1	10	567	16	574
PP094554	SH1662724.10FU	SH1206214.10FU	SH0856386.10FU	Alternaria alternata	956.1	0	99.82	1	10	567	16	574
Query 3 of 10: 1S2_ITS5 (570 bp.)
Reference	SH:0.5%	1.00%	1.50%	Taxon name	Score	E-value	Prcnt	MisM	Qstart	Qend	Rstart	Rend
MN096928	SH1662724.10FU	SH1206214.10FU	SH0856386.10FU	Alternaria	966.4	0	100	0	9	570	7	568
JF439435	SH1662724.10FU	SH1206214.10FU	SH0856386.10FU	Alternaria brassicae	966.4	0	99.65	2	4	570	13	579
ON564527	SH1662724.10FU	SH1206214.10FU	SH0856386.10FU	Alternaria angustiovoidea	963	0	100	0	11	570	6	565
MH393207	SH1662724.10FU	SH1206214.10FU	SH0856386.10FU	Alternaria alternata	963	0	99.65	2	5	570	5	569
PQ285359				Alternaria burnsii	961.3	0	99.82	1	9	570	130	690
OR506020	SH1662724.10FU	SH1206214.10FU	SH0856386.10FU	Alternaria tenuissima	961.3	0	99.65	2	8	570	5	569
OR505997	SH1662724.10FU	SH1206214.10FU	SH0856386.10FU	Alternaria tenuissima	961.3	0	99.47	3	4	570	22	588
KT192284	SH1662724.10FU	SH1206214.10FU	SH0856386.10FU	Alternaria brassicae	961.3	0	99.65	2	8	570	11	575
KR604838	SH1662724.10FU	SH1206214.10FU	SH0856386.10FU	Alternaria burnsii	961.3	0	99.82	1	9	570	18	578
HQ025969	SH1662724.10FU	SH1206214.10FU	SH0856386.10FU	Alternaria	961.3	0	99.65	2	7	570	12	576
OP482345	SH1662724.10FU	SH1206214.10FU	SH0856386.10FU	Alternaria alstroemeriae	959.5	0	99.65	2	8	570	13	576
OM131734	SH1662724.10FU	SH1206214.10FU	SH0856386.10FU	Alternaria tenuissima	959.5	0	99.65	2	8	570	12	574
MN944528	SH1662724.10FU	SH1206214.10FU	SH0856386.10FU	Alternaria tenuissima	959.5	0	99.65	2	8	570	12	574
MN939684	SH1662724.10FU	SH1206214.10FU	SH0856386.10FU	Alternaria tenuissima	959.5	0	99.65	2	8	570	12	574
KR604840	SH1662724.10FU	SH1206214.10FU	SH0856386.10FU	Alternaria burnsii	959.5	0	99.65	2	7	570	19	581
KR604837	SH1662724.10FU	SH1206214.10FU	SH0856386.10FU	Alternaria burnsii	959.5	0	99.82	1	10	570	20	579
PQ345473				Alternaria tenuissima	957.8	0	99.47	3	8	570	11	576
PP094555	SH1662724.10FU	SH1206214.10FU	SH0856386.10FU	Alternaria alternata	957.8	0	99.47	3	8	570	9	574
PP094554	SH1662724.10FU	SH1206214.10FU	SH0856386.10FU	Alternaria alternata	957.8	0	99.47	3	8	570	9	574
OR505990	SH1662724.10FU	SH1206214.10FU	SH0856386.10FU	Alternaria tenuissima	957.8	0	99.47	3	8	570	10	575
OR243736	SH1662724.10FU	SH1206214.10FU	SH0856386.10FU	Alternaria alternata	957.8	0	99.47	3	8	570	23	588
OQ860020	SH1662724.10FU	SH1206214.10FU	SH0856386.10FU	Alternaria	957.8	0	99.47	3	8	570	7	572
OQ691659	SH1662724.10FU	SH1206214.10FU	SH0856386.10FU	Alternaria alternata	957.8	0	99.47	3	8	570	8	573
OQ555117	SH1662724.10FU	SH1206214.10FU	SH0856386.10FU	Alternaria	957.8	0	99.47	3	8	570	12	577
OQ421938	SH1662724.10FU	SH1206214.10FU	SH0856386.10FU	Alternaria	957.8	0	99.64	2	8	570	8	568
OP163494	SH1662724.10FU	SH1206214.10FU	SH0856386.10FU	Alternaria alstroemeriae	957.8	0	99.47	3	8	570	9	574
OK447908	SH1662724.10FU	SH1206214.10FU	SH0856386.10FU	Alternaria gaisen	957.8	0	99.47	3	8	570	6	571
MW560216	SH1662724.10FU	SH1206214.10FU	SH0856386.10FU	Alternaria	957.8	0	99.47	3	8	570	7	572
MW504759	SH1662724.10FU	SH1206214.10FU	SH0856386.10FU	Alternaria brassicae	957.8	0	99.47	3	8	570	8	573
MT735272	SH1662724.10FU	SH1206214.10FU	SH0856386.10FU	Fungi	957.8	0	99.64	2	9	570	7	568
Query 4 of 10: 1S2C_ITS5 (567 bp.)
Reference	SH:0.5%	1.00%	1.50%	Taxon name	Score	E-value	Prcnt	MisM	Qstart	Qend	Rstart	Rend
OR434058	SH1662724.10FU	SH1206214.10FU	SH0856386.10FU	Alternaria burnsii	947.5	0	99.82	1	2	554	1	554
KX928737	SH1662724.10FU	SH1206214.10FU	SH0856386.10FU	Fungi	947.5	0	99.82	1	5	557	14	567
KR604841	SH1662724.10FU	SH1206214.10FU	SH0856386.10FU	Alternaria burnsii	947.5	0	99.82	1	5	557	17	570
OQ421944	SH1662724.10FU	SH1206214.10FU	SH0856386.10FU	Alternaria	945.8	0	99.64	2	4	557	4	559
KR604843	SH1662724.10FU	SH1206214.10FU	SH0856386.10FU	Alternaria burnsii	945.8	0	99.82	1	6	557	23	575
KR604842	SH1662724.10FU	SH1206214.10FU	SH0856386.10FU	Alternaria burnsii	945.8	0	99.82	1	6	557	20	572
KR604837	SH1662724.10FU	SH1206214.10FU	SH0856386.10FU	Alternaria burnsii	945.8	0	99.64	2	2	557	15	570
KR604836	SH1662724.10FU	SH1206214.10FU	SH0856386.10FU	Alternaria burnsii	945.8	0	99.82	1	6	557	19	571
KP050568	SH1662724.10FU	SH1206214.10FU	SH0856386.10FU	Alternaria	945.8	0	99.82	1	2	554	1	553
KC178652	SH1662724.10FU	SH1206214.10FU	SH0856386.10FU	Alternaria	945.8	0	99.82	1	2	554	1	553
PQ285359				Alternaria burnsii	944.1	0	100	0	9	557	133	681
PQ227167				Alternaria	944.1	0	100	0	9	557	1	549
OQ421945	SH1662724.10FU	SH1206214.10FU	SH0856386.10FU	Alternaria	944.1	0	100	0	9	557	13	561
OQ421942	SH1662724.10FU	SH1206214.10FU	SH0856386.10FU	Alternaria	944.1	0	100	0	9	557	11	559
OQ421938	SH1662724.10FU	SH1206214.10FU	SH0856386.10FU	Alternaria	944.1	0	100	0	9	557	12	560
OQ421929	SH1662724.10FU	SH1206214.10FU	SH0856386.10FU	Alternaria	944.1	0	100	0	9	557	12	560
OP897022	SH1662724.10FU	SH1206214.10FU	SH0856386.10FU	Alternaria burnsii	944.1	0	100	0	9	557	1	549
ON564527	SH1662724.10FU	SH1206214.10FU	SH0856386.10FU	Alternaria angustiovoidea	944.1	0	100	0	9	557	7	555
MT735292	SH1662724.10FU	SH1206214.10FU	SH0856386.10FU	Alternaria tenuissima	944.1	0	99.46	3	2	558	1	557
MT735240	SH1662724.10FU	SH1206214.10FU	SH0856386.10FU	Alternaria	944.1	0	99.64	2	5	558	7	560
MN096928	SH1662724.10FU	SH1206214.10FU	SH0856386.10FU	Alternaria	944.1	0	100	0	9	557	10	558
KY949588	SH1662724.10FU	SH1206214.10FU	SH0856386.10FU	Alternaria burnsii	944.1	0	100	0	9	557	1	549
KY077487	SH1662724.10FU	SH1206214.10FU	SH0856386.10FU	Alternaria	944.1	0	100	0	9	557	5	553
KU164051	SH1662724.10FU	SH1206214.10FU	SH0856386.10FU	Fungi	944.1	0	99.82	1	10	560	29	580
KT819763	SH1662724.10FU	SH1206214.10FU	SH0856386.10FU	Alternaria alternata	944.1	0	99.64	2	5	557	3	557
KR604840	SH1662724.10FU	SH1206214.10FU	SH0856386.10FU	Alternaria burnsii	944.1	0	100	0	9	557	24	572
KR604838	SH1662724.10FU	SH1206214.10FU	SH0856386.10FU	Alternaria burnsii	944.1	0	100	0	9	557	21	569
JX559855	SH1662724.10FU	SH1206214.10FU	SH0856386.10FU	Alternaria	944.1	0	99.64	2	4	557	4	557
JF742669	SH1662724.10FU	SH1206214.10FU	SH0856386.10FU	Alternaria	944.1	0	99.64	2	5	557	14	568
JF742666	SH1662724.10FU	SH1206214.10FU	SH0856386.10FU	Alternaria	944.1	0	100	0	10	558	11	559
Query 5 of 10: 2M4_ITS5 (564 bp.)
Reference	SH:0.5%	1.00%	1.50%	Taxon name	Score	E-value	Prcnt	MisM	Qstart	Qend	Rstart	Rend
PP813592				Alternaria brassicae	223	0	78.42	79	179	539	112	475
EF505096	SH1662724.10FU	SH1206214.10FU	SH0856386.10FU	Alternaria	223	0	78.42	79	179	539	185	548
EF505053	SH1662724.10FU	SH1206214.10FU	SH0856386.10FU	Alternaria	223	0	78.42	79	179	539	197	560
MG792340	SH1662724.10FU	SH1206214.10FU	SH0856386.10FU	Alternaria arborescens	221.3	0	78.36	79	179	539	129	491
MG786771	SH1662724.10FU	SH1206214.10FU	SH0856386.10FU	Alternaria arborescens	221.3	0	78.36	79	179	539	154	516
OR662635	SH1662724.10FU	SH1206214.10FU	SH0856386.10FU	Alternaria alternata	219.6	0	78.2	80	179	539	139	502
KU163717	SH1662724.10FU	SH1206214.10FU	SH0856386.10FU	Fungi	219.6	0	78.2	80	179	539	199	563
KU163712	SH1662724.10FU	SH1206214.10FU	SH0856386.10FU	Alternaria	219.6	0	78.2	80	179	539	199	563
KU163686	SH1662724.10FU	SH1206214.10FU	SH0856386.10FU	Alternaria	219.6	0	78.2	80	179	539	199	563
KU163680	SH1662724.10FU	SH1206214.10FU	SH0856386.10FU	Alternaria	219.6	0	78.2	80	179	539	199	563
JX984751	SH1662724.10FU	SH1206214.10FU	SH0856386.10FU	Alternaria	219.6	0	78.2	80	179	539	222	585
EF504657	SH1662724.10FU	SH1206214.10FU	SH0856386.10FU	Alternaria	219.6	0	78.2	80	179	539	196	560
PQ651417				Alternaria burnsii	217.9	0	78.14	80	179	539	159	522
PP388881				Alternaria angustiovoidea	217.9	0	78.05	81	179	542	156	522
OR690356	SH1662724.10FU	SH1206214.10FU	SH0856386.10FU	Alternaria alternata	217.9	0	78.14	80	179	539	157	520
OR533701	SH1662724.10FU	SH1206214.10FU	SH0856386.10FU	Alternaria alternata	217.9	0	78.14	80	179	539	185	548
OQ696344	SH1662724.10FU	SH1206214.10FU	SH0856386.10FU	Alternaria tenuissima	217.9	0	78.05	81	179	542	147	513
OP810642				Alternaria	217.9	0	78.14	80	179	539	228	591
ON226889	SH1662724.10FU	SH1206214.10FU	SH0856386.10FU	Alternaria alternata	217.9	0	78.14	80	179	539	209	572
MN900644	SH1662724.10FU	SH1206214.10FU	SH0856386.10FU	Alternaria solani	217.9	0	78.14	80	179	539	150	513
MK683975	SH1662724.10FU	SH1206214.10FU	SH0856386.10FU	Alternaria tenuissima	217.9	0	78.14	80	179	539	184	547
MH155276	SH1662724.10FU	SH1206214.10FU	SH0856386.10FU	Alternaria tenuissima	217.9	0	78.14	80	179	539	184	547
MG783396	SH1662724.10FU	SH1206214.10FU	SH0856386.10FU	Alternaria burnsii	217.9	0	78.14	80	179	539	175	538
KY670792	SH1662724.10FU	SH1206214.10FU	SH0856386.10FU	Alternaria	217.9	0	78.14	80	179	539	107	470
KX516049	SH1662724.10FU	SH1206214.10FU	SH0856386.10FU	Fungi	217.9	0	78.14	80	179	539	222	585
KX516039	SH1662724.10FU	SH1206214.10FU	SH0856386.10FU	Fungi	217.9	0	78.14	80	179	539	222	585
KX514718	SH1662724.10FU	SH1206214.10FU	SH0856386.10FU	Fungi	217.9	0	78.14	80	179	539	222	585
KP313563	SH1662724.10FU	SH1206214.10FU	SH0856386.10FU	Alternaria alternata	217.9	0	78.05	81	179	542	186	552
KJ191695	SH1662724.10FU	SH1206214.10FU	SH0856386.10FU	Alternaria brassicae	217.9	0	78.14	80	179	539	115	477
KF996903	SH1662724.10FU	SH1206214.10FU	SH0856386.10FU	Alternaria tenuissima	217.9	0	78.14	80	179	539	184	547
Query 6 of 10: 2M4C_ITS5 (315 bp.)
Reference	SH:0.5%	1.00%	1.50%	Taxon name	Score	E-value	Prcnt	MisM	Qstart	Qend	Rstart	Rend
MF962932	SH1662711.10FU	SH1206055.10FU	SH0856386.10FU	Alternaria	243.6	0	83.33	47	36	315	40	317
JX332776				Fungi	243.6	0	83.16	48	33	315	76	357
EF504797	SH1662724.10FU	SH1206214.10FU	SH0856386.10FU	Alternaria	243.6	0	83.16	48	33	315	3	284
EF504779	SH1662724.10FU	SH1206214.10FU	SH0856386.10FU	Alternaria	243.6	0	83.16	48	33	315	42	323
MT441622	SH1662724.10FU	SH1206214.10FU	SH0856386.10FU	Alternaria alternata	241.9	0	82.81	49	33	315	46	327
ON738659	SH1662724.10FU	SH1206214.10FU	SH0856386.10FU	Alternaria alternata	238.5	0	82.81	49	33	315	25	306
EF504725				Fungi	238.5	0	82.46	50	33	315	40	321
AY929127	SH1662724.10FU	SH1206214.10FU	SH0856386.10FU	Alternaria	238.5	0	82.81	49	33	315	68	348
JQ769295	SH1662724.10FU	SH1206214.10FU	SH0856386.10FU	Alternaria	236.8	0	83.09	47	40	315	22	296
MT559823	SH1662724.10FU	SH1206214.10FU	SH0856386.10FU	Alternaria tenuissima	235	0	84.58	39	65	315	8	259
JQ769236	SH1662866.10FU	SH1206214.10FU	SH0856386.10FU	Alternaria	235	0	82.86	48	40	315	30	304
KT757355	SH1662724.10FU	SH1206214.10FU	SH0856386.10FU	Alternaria	233.3	0	84.11	41	60	315	2	258
KM520041	SH1662724.10FU	SH1206214.10FU	SH0856386.10FU	Alternaria tenuissima	233.3	0	84.11	41	60	315	27	283
OM319509	SH1662724.10FU	SH1206214.10FU	SH0856386.10FU	Alternaria alternata	229.9	0	82.5	49	38	315	10	284
OL740197	SH1959089.10FU	SH1415001.10FU	SH1026610.10FU	Alternaria alternata	229.9	0	83.98	41	61	315	31	285
PP388215				Alternaria alternata	228.2	0	83.72	42	60	315	10	266
MT367636	SH1662724.10FU	SH1206214.10FU	SH0856386.10FU	Alternaria arborescens	228.2	0	83.72	42	60	315	7	263
MK593760				Alternaria alternata	226.5	0	83.33	43	60	315	15	271
MK450296	SH1662724.10FU	SH1206214.10FU	SH0856386.10FU	Alternaria	224.7	0	83.59	42	61	315	25	277
MG971295				Alternaria	224.7	0	83.4	43	60	315	6	263
JQ346873	SH1663016.10FU	SH1206214.10FU	SH0856386.10FU	Alternaria	223	0	81.75	52	33	315	68	349
HG798749	SH1662724.10FU	SH1206214.10FU	SH0856386.10FU	Alternaria tenuissima	223	0	85.28	34	86	315	6	236
DQ901013	SH1662724.10FU	SH1206214.10FU	SH0856386.10FU	Alternaria	223	0	82.95	44	60	315	5	261
MG279458	SH1662724.10FU	SH1206214.10FU	SH0856386.10FU	Alternaria brassicae	221.3	0	83.27	43	61	315	27	282
HE820898	SH1662731.10FU	SH1206214.10FU	SH0856386.10FU	Alternaria	219.6	0	84.23	38	76	315	1	241
PP573571				Alternaria	211	0	91.93	13	155	315	1	161
OR237124	SH1662829.10FU	SH1205944.10FU	SH0856393.10FU	Alternaria alternata	207.6	0	82.17	46	60	315	22	277
MT396992	SH1662724.10FU	SH1206214.10FU	SH0856386.10FU	Alternaria porri	205.9	0	81.42	47	65	315	3	254
KY087528	SH1662558.10FU	SH1205979.10FU	SH0856389.10FU	Alternaria	193.8	0	81.42	47	68	315	27	277
ON754113	SH1662470.10FU	SH1205924.10FU	SH0856291.10FU	Stemphylium vesicarium	192.1	0	87.93	21	145	315	74	247
Query 7 of 10: 2S2_ITS5 (564 bp.)
Reference	SH:0.5%	1.00%	1.50%	Taxon name	Score	E-value	Prcnt	MisM	Qstart	Qend	Rstart	Rend
HM367708	SH1659996.10FU	SH1203973.10FU	SH0854597.10FU	Lecanosticta acicola	947.5	0	100	0	13	563	38	588
HM367707	SH1659996.10FU	SH1203973.10FU	SH0854597.10FU	Lecanosticta acicola	947.5	0	100	0	13	563	38	588
AF260818	SH1659996.10FU	SH1203973.10FU	SH0854597.10FU	Lecanosticta acicola	937.2	0	99.64	2	13	563	52	602
ON416900	SH1659996.10FU	SH1203973.10FU	SH0854597.10FU	Lecanosticta acicola	935.5	0	99.82	1	13	558	7	552
AF260817	SH1659996.10FU	SH1203973.10FU	SH0854597.10FU	Lecanosticta acicola	933.8	0	99.46	3	13	563	52	602
MG956783	SH1659996.10FU	SH1203973.10FU	SH0854597.10FU	Ophiostoma novo-ulmi	932.1	0	100	0	13	554	4	545
MZ540372	SH1659996.10FU	SH1203973.10FU	SH0854597.10FU	Lecanosticta acicola	930.3	0	100	0	13	553	3	543
JQ245448	SH1659996.10FU	SH1203973.10FU	SH0854597.10FU	Lecanosticta acicola	928.6	0	100	0	13	552	2	541
ON416901	SH1659996.10FU	SH1203973.10FU	SH0854597.10FU	Lecanosticta acicola	926.9	0	100	0	13	551	8	546
MW648241	SH1659996.10FU	SH1203973.10FU	SH0854597.10FU	Lecanosticta acicola	926.9	0	100	0	13	551	3	541
KC013000	SH1659996.10FU	SH1203973.10FU	SH0854597.10FU	Lecanosticta acicola	926.9	0	100	0	13	551	25	563
KC012999	SH1659996.10FU	SH1203973.10FU	SH0854597.10FU	Lecanosticta acicola	926.9	0	100	0	13	551	25	563
KC012998	SH1659996.10FU	SH1203973.10FU	SH0854597.10FU	Lecanosticta acicola	926.9	0	100	0	13	551	25	563
PP499325				Lecanosticta acicola	923.5	0	99.09	5	13	564	52	602
MT160339	SH1659996.10FU	SH1203973.10FU	SH0854597.10FU	Lecanosticta acicola	918.3	0	100	0	17	550	1	534
MT160338	SH1659996.10FU	SH1203973.10FU	SH0854597.10FU	Lecanosticta acicola	918.3	0	100	0	17	550	1	534
KC967289	SH1659996.10FU	SH1203973.10FU	SH0854597.10FU	Lecanosticta acicola	916.6	0	100	0	16	548	1	533
LC121130	SH1659996.10FU	SH1203973.10FU	SH0854597.10FU	Lecanosticta acicola	914.9	0	99.45	3	24	564	2	542
OM517169	SH1659996.10FU	SH1203973.10FU	SH0854597.10FU	Lecanosticta acicola	913.2	0	100	0	13	543	16	546
KT007132	SH1659996.10FU	SH1203973.10FU	SH0854597.10FU	Lecanosticta acicola	906.3	0	100	0	27	553	1	527
MK936072	SH1659996.10FU	SH1203973.10FU	SH0854597.10FU	Lecanosticta acicola	904.6	0	100	0	13	538	41	566
LC033962	SH1659996.10FU	SH1203973.10FU	SH0854597.10FU	Lecanosticta acicola	902.9	0	100	0	19	543	1	525
LC033961	SH1659996.10FU	SH1203973.10FU	SH0854597.10FU	Lecanosticta acicola	902.9	0	100	0	19	543	1	525
KT007131	SH1659996.10FU	SH1203973.10FU	SH0854597.10FU	Lecanosticta acicola	901.2	0	100	0	27	550	1	524
KY794186	SH1659996.10FU	SH1203973.10FU	SH0854597.10FU	Lecanosticta acicola	897.7	0	100	0	42	563	1	522
AF211196	SH1659996.10FU	SH1203973.10FU	SH0854597.10FU	Lecanosticta acicola	897.7	0	99.81	1	19	543	1	524
AF211195	SH1659996.10FU	SH1203973.10FU	SH0854597.10FU	Lecanosticta acicola	897.7	0	99.81	1	19	543	1	524
AF211194	SH1659996.10FU	SH1203973.10FU	SH0854597.10FU	Lecanosticta acicola	897.7	0	99.81	1	19	543	1	524
MK621329	SH1659996.10FU	SH1203973.10FU	SH0854597.10FU	Lecanosticta acicola	894.3	0	99.62	2	13	538	5	529
EU117117	SH1659996.10FU	SH1203973.10FU	SH0854597.10FU	Lecanosticta acicola	894.3	0	100	0	32	551	1	520
Query 8 of 10: 2S2C_ITS5 (547 bp.)
Reference	SH:0.5%	1.00%	1.50%	Taxon name	Score	E-value	Prcnt	MisM	Qstart	Qend	Rstart	Rend
ON416901	SH1659996.10FU	SH1203973.10FU	SH0854597.10FU	Lecanosticta acicola	549.2	0	88.37	57	12	492	8	483
OM517169	SH1659996.10FU	SH1203973.10FU	SH0854597.10FU	Lecanosticta acicola	549.2	0	88.37	57	12	492	16	491
MZ540372	SH1659996.10FU	SH1203973.10FU	SH0854597.10FU	Lecanosticta acicola	549.2	0	88.37	57	12	492	3	478
MW648241	SH1659996.10FU	SH1203973.10FU	SH0854597.10FU	Lecanosticta acicola	549.2	0	88.37	57	12	492	3	478
MW485826	SH1659996.10FU	SH1203973.10FU	SH0854597.10FU	Lecanosticta acicola	549.2	0	88.37	57	12	492	43	518
MW485825	SH1659996.10FU	SH1203973.10FU	SH0854597.10FU	Lecanosticta acicola	549.2	0	88.37	57	12	492	39	514
MW485824	SH1659996.10FU	SH1203973.10FU	SH0854597.10FU	Lecanosticta acicola	549.2	0	88.37	57	12	492	39	514
MW485823	SH1659996.10FU	SH1203973.10FU	SH0854597.10FU	Lecanosticta acicola	549.2	0	88.37	57	12	492	39	514
MW485822	SH1659996.10FU	SH1203973.10FU	SH0854597.10FU	Lecanosticta acicola	549.2	0	88.37	57	12	492	39	514
MW485821	SH1659996.10FU	SH1203973.10FU	SH0854597.10FU	Lecanosticta acicola	549.2	0	88.37	57	12	492	39	514
MW485820	SH1659996.10FU	SH1203973.10FU	SH0854597.10FU	Lecanosticta acicola	549.2	0	88.37	57	12	492	40	515
MW485819	SH1659996.10FU	SH1203973.10FU	SH0854597.10FU	Lecanosticta acicola	549.2	0	88.37	57	12	492	39	514
MW485818	SH1659996.10FU	SH1203973.10FU	SH0854597.10FU	Lecanosticta acicola	549.2	0	88.37	57	12	492	39	514
MW485817	SH1659996.10FU	SH1203973.10FU	SH0854597.10FU	Lecanosticta acicola	549.2	0	88.37	57	12	492	39	514
MW485816	SH1659996.10FU	SH1203973.10FU	SH0854597.10FU	Lecanosticta acicola	549.2	0	88.37	57	12	492	39	514
MW485815	SH1659996.10FU	SH1203973.10FU	SH0854597.10FU	Lecanosticta acicola	549.2	0	88.37	57	12	492	37	512
MK936072	SH1659996.10FU	SH1203973.10FU	SH0854597.10FU	Lecanosticta acicola	549.2	0	88.37	57	12	492	41	516
MG956783	SH1659996.10FU	SH1203973.10FU	SH0854597.10FU	Ophiostoma novo-ulmi	549.2	0	88.37	57	12	492	4	479
KC013000	SH1659996.10FU	SH1203973.10FU	SH0854597.10FU	Lecanosticta acicola	549.2	0	88.37	57	12	492	25	500
KC012999	SH1659996.10FU	SH1203973.10FU	SH0854597.10FU	Lecanosticta acicola	549.2	0	88.37	57	12	492	25	500
KC012998	SH1659996.10FU	SH1203973.10FU	SH0854597.10FU	Lecanosticta acicola	549.2	0	88.37	57	12	492	25	500
JQ245448	SH1659996.10FU	SH1203973.10FU	SH0854597.10FU	Lecanosticta acicola	549.2	0	88.37	57	12	492	2	477
HM367708	SH1659996.10FU	SH1203973.10FU	SH0854597.10FU	Lecanosticta acicola	549.2	0	88.37	57	12	492	38	513
HM367707	SH1659996.10FU	SH1203973.10FU	SH0854597.10FU	Lecanosticta acicola	549.2	0	88.37	57	12	492	38	513
JQ429787	SH1659996.10FU	SH1203973.10FU	SH0854597.10FU	Lecanosticta acicola	547.5	0	88.34	57	13	492	1	475
JQ429786	SH1659996.10FU	SH1203973.10FU	SH0854597.10FU	Lecanosticta acicola	547.5	0	88.34	57	13	492	1	475
JQ388472	SH1659996.10FU	SH1203973.10FU	SH0854597.10FU	Lecanosticta acicola	547.5	0	88.34	57	13	492	1	475
ON416900	SH1659996.10FU	SH1203973.10FU	SH0854597.10FU	Lecanosticta acicola	545.8	0	88.16	58	12	492	7	482
KP872826	SH1659996.10FU	SH1203973.10FU	SH0854597.10FU	Lecanosticta acicola	545.8	0	88.45	56	16	492	1	471
KJ004506	SH1659996.10FU	SH1203973.10FU	SH0854597.10FU	Lecanosticta acicola	545.8	0	88.45	56	16	492	1	471
Query 9 of 10: 2Y4_ITS5 (563 bp.)
Reference	SH:0.5%	1.00%	1.50%	Taxon name	Score	E-value	Prcnt	MisM	Qstart	Qend	Rstart	Rend
KF313095	SH1843136.10FU	SH1335104.10FU	SH0962330.10FU	Cladosporium	715.7	0	92.83	38	16	545	26	555
PQ637411				Cladosporium colombiae	714	0	92.38	41	18	555	16	552
PQ136476				Cladosporium anthropophilum	714	0	92.38	41	18	555	16	552
OQ608652	SH1843136.10FU	SH1335104.10FU	SH0962330.10FU	Cladosporium oxysporum	714	0	92.38	41	18	555	163	699
OP590144	SH1843136.10FU	SH1335104.10FU	SH0962330.10FU	Cladosporium anthropophilum	714	0	92.38	41	18	555	114	650
OP590104	SH1843136.10FU	SH1335104.10FU	SH0962330.10FU	Cladosporium anthropophilum	714	0	92.38	41	18	555	114	650
ON340735	SH1843136.10FU	SH1335104.10FU	SH0962330.10FU	Cladosporium	714	0	92.38	41	18	555	18	554
ON229456	SH1843136.10FU	SH1335104.10FU	SH0962330.10FU	Cladosporium anthropophilum	714	0	92.38	41	18	555	95	631
ON229449	SH1843136.10FU	SH1335104.10FU	SH0962330.10FU	Cladosporium cladosporioides	714	0	92.38	41	18	555	64	600
ON207630	SH1843136.10FU	SH1335104.10FU	SH0962330.10FU	Cladosporium	714	0	92.38	41	18	555	95	631
ON207628	SH1843136.10FU	SH1335104.10FU	SH0962330.10FU	Cladosporium anthropophilum	714	0	92.38	41	18	555	95	631
OM899965	SH1843136.10FU	SH1335104.10FU	SH0962330.10FU	Cladosporium cladosporioides	714	0	92.38	41	18	555	5	542
OM106453	SH1843136.10FU	SH1335104.10FU	SH0962330.10FU	Cladosporium	714	0	92.38	41	18	555	2	538
OK510275	SH1843136.10FU	SH1335104.10FU	SH0962330.10FU	Cladosporium colombiae	714	0	92.38	41	18	555	61	597
OK510263	SH1843136.10FU	SH1335104.10FU	SH0962330.10FU	Cladosporium colombiae	714	0	92.38	41	18	555	19	555
OK510259	SH1843136.10FU	SH1335104.10FU	SH0962330.10FU	Cladosporium colombiae	714	0	92.38	41	18	555	20	557
MW644644	SH1843136.10FU	SH1335104.10FU	SH0962330.10FU	Cladosporium cladosporioides	714	0	92.38	41	18	555	14	550
MK965098	SH1843136.10FU	SH1335104.10FU	SH0962330.10FU	Cladosporium anthropophilum	714	0	92.38	41	18	555	17	553
MK883620	SH1843136.10FU	SH1335104.10FU	SH0962330.10FU	Cladosporium tenuissimum	714	0	92.38	41	18	555	16	552
MK883615	SH1843136.10FU	SH1335104.10FU	SH0962330.10FU	Cladosporium	714	0	92.38	41	18	555	2	538
MK407474	SH1843136.10FU	SH1335104.10FU	SH0962330.10FU	Cladosporiaceae	714	0	92.38	41	18	555	55	591
MK358959	SH1843136.10FU	SH1335104.10FU	SH0962330.10FU	Cladosporium	714	0	92.38	41	18	555	18	554
MK356562	SH1843136.10FU	SH1335104.10FU	SH0962330.10FU	Cladosporium	714	0	92.38	41	18	555	17	553
MG572463	SH1843136.10FU	SH1335104.10FU	SH0962330.10FU	Cladosporium	714	0	92.38	41	18	555	18	554
MF472933	SH1843136.10FU	SH1335104.10FU	SH0962330.10FU	Cladosporium anthropophilum	714	0	92.38	41	18	555	132	668
MF472932	SH1843136.10FU	SH1335104.10FU	SH0962330.10FU	Cladosporium anthropophilum	714	0	92.38	41	18	555	129	665
MF472931	SH1843136.10FU	SH1335104.10FU	SH0962330.10FU	Cladosporium anthropophilum	714	0	92.38	41	18	555	126	662
MF472930	SH1843136.10FU	SH1335104.10FU	SH0962330.10FU	Cladosporium anthropophilum	714	0	92.38	41	18	555	59	595
MF472929	SH1843136.10FU	SH1335104.10FU	SH0962330.10FU	Cladosporium anthropophilum	714	0	92.38	41	18	555	125	661
MF472928	SH1843136.10FU	SH1335104.10FU	SH0962330.10FU	Cladosporium anthropophilum	714	0	92.38	41	18	555	133	669
Query 10 of 10: 2Y4C_ITS5 (554 bp.)
Reference	SH:0.5%	1.00%	1.50%	Taxon name	Score	E-value	Prcnt	MisM	Qstart	Qend	Rstart	Rend
OQ422090	SH1843136.10FU	SH1335104.10FU	SH0962330.10FU	Cladosporium	585.3	0	88.34	61	17	534	9	530
OQ422088	SH1843136.10FU	SH1335104.10FU	SH0962330.10FU	Cladosporium	585.3	0	88.21	62	17	534	10	534
KT826656	SH1843136.10FU	SH1335104.10FU	SH0962330.10FU	Cladosporium	585.3	0	88.21	62	16	534	2	526
MG655161	SH1843136.10FU	SH1335104.10FU	SH0962330.10FU	Cladosporium cladosporioides	583.6	0	88.19	62	15	531	7	529
OQ422089	SH1843136.10FU	SH1335104.10FU	SH0962330.10FU	Cladosporium	581.8	0	88.17	62	17	534	10	532
MK813957	SH1843136.10FU	SH1335104.10FU	SH0962330.10FU	Cladosporium cladosporioides	581.8	0	88.05	63	17	534	16	541
LC085190	SH1843136.10FU	SH1335104.10FU	SH0962330.10FU	Cladosporium	581.8	0	88.05	63	17	534	6	531
KU527795	SH1843136.10FU	SH1335104.10FU	SH0962330.10FU	Cladosporium tenuissimum	581.8	0	88.05	63	17	534	3	528
KT826661	SH1843136.10FU	SH1335104.10FU	SH0962330.10FU	Cladosporium	581.8	0	88.05	63	16	534	6	531
KF313095	SH1843136.10FU	SH1335104.10FU	SH0962330.10FU	Cladosporium	581.8	0	87.57	67	6	534	18	554
ON584347	SH1843136.10FU	SH1335104.10FU	SH0962330.10FU	Cladosporium	580.1	0	88.02	63	17	534	30	554
MW602952	SH1843136.10FU	SH1335104.10FU	SH0962330.10FU	Cladosporium	580.1	0	88.02	63	17	534	330	854
LC685781				Cladosporium cladosporioides	580.1	0	88.27	61	23	534	4	522
KP401862	SH1843136.10FU	SH1335104.10FU	SH0962330.10FU	Cladosporium	580.1	0	88.02	63	17	534	35	559
KF761390	SH1843136.10FU	SH1335104.10FU	SH0962330.10FU	Cladosporium	580.1	0	87.9	64	17	534	16	543
HQ696029	SH1843136.10FU	SH1335104.10FU	SH0962330.10FU	Cladosporium	580.1	0	88.02	63	17	534	14	538
GQ221853	SH1843136.10FU	SH1335104.10FU	SH0962330.10FU	Cladosporium cladosporioides	580.1	0	88.02	63	17	534	4	528
PQ686815				Cladosporium anthropophilum	578.4	0	87.88	64	17	534	16	542
PQ637411				Cladosporium colombiae	578.4	0	87.88	64	17	534	16	542
PQ535505				Cladosporium anthropophilum	578.4	0	87.88	64	17	534	16	542
PQ357250				Cladosporium anthropophilum	578.4	0	87.88	64	17	534	13	539
PQ136476				Cladosporium anthropophilum	578.4	0	87.88	64	17	534	16	542
OR803391	SH1843136.10FU	SH1335104.10FU	SH0962330.10FU	Cladosporium	578.4	0	87.88	64	17	534	16	542
OR365742	SH1843136.10FU	SH1335104.10FU	SH0962330.10FU	Cladosporium anthropophilum	578.4	0	87.88	64	17	534	43	569
OR237688	SH1843136.10FU	SH1335104.10FU	SH0962330.10FU	Cladosporium anthropophilum	578.4	0	87.88	64	17	534	1	527
OQ608652	SH1843136.10FU	SH1335104.10FU	SH0962330.10FU	Cladosporium oxysporum	578.4	0	87.88	64	17	534	163	689
OP754960	SH1843136.10FU	SH1335104.10FU	SH0962330.10FU	Cladosporium cladosporioides	578.4	0	87.88	64	17	534	25	551
OP590144	SH1843136.10FU	SH1335104.10FU	SH0962330.10FU	Cladosporium anthropophilum	578.4	0	87.88	64	17	534	114	640
OP590104	SH1843136.10FU	SH1335104.10FU	SH0962330.10FU	Cladosporium anthropophilum	578.4	0	87.88	64	17	534	114	640
OP584605	SH1843136.10FU	SH1335104.10FU	SH0962330.10FU	Cladosporium	578.4	0	87.88	64	17	534	40	566
One-line-per-query summary of the BLAST results
Note: meant only to give a quick overview of the results obtained.
Query	Reference sequence	Score	E-value	Prcnt	MisM	Qstart	Qend	Rstart	Rend
1M4_ITS5	ON564527	SH0856386.10FU	Alternaria angustiovoidea	949.2	0	100	0	6	557	3	554
1M4C_ITS5	ON564527	SH0856386.10FU	Alternaria angustiovoidea	963	0	99.65	2	3	567	1	565
1S2_ITS5	MN096928	SH0856386.10FU	Alternaria	966.4	0	100	0	9	570	7	568
1S2C_ITS5	OR434058	SH0856386.10FU	Alternaria burnsii	947.5	0	99.82	1	2	554	1	554
2M4_ITS5	PP813592		Alternaria brassicae	223	0	78.42	79	179	539	112	475
2M4C_ITS5	MF962932	SH0856386.10FU	Alternaria	243.6	0	83.33	47	36	315	40	317
2S2_ITS5	HM367708	SH0854597.10FU	Lecanosticta acicola	947.5	0	100	0	13	563	38	588
2S2C_ITS5	ON416901	SH0854597.10FU	Lecanosticta acicola	549.2	0	88.37	57	12	492	8	483
2Y4_ITS5	KF313095	SH0962330.10FU	Cladosporium	715.7	0	92.83	38	16	545	26	555
2Y4C_ITS5	OQ422090	SH0962330.10FU	Cladosporium	585.3	0	88.34	61	17	534	9	530
Query 1 of 10: 3M4_ITS5 (477 bp.)
Reference	SH:0.5%	1.00%	1.50%	Taxon name	Score	E-value	Prcnt	MisM	Qstart	Qend	Rstart	Rend
KF143778	SH1843136.10FU	SH1335104.10FU	SH0962330.10FU	Cladosporium	401.6	0	83.85	73	24	469	20	470
JF502459	SH1843136.10FU	SH1335104.10FU	SH0962330.10FU	Cladosporium cladosporioides	398.1	0	83.12	79	8	469	2	466
OQ859991	SH1843136.10FU	SH1335104.10FU	SH0962330.10FU	Cladosporium cladosporioides	396.4	0	83.63	74	24	469	23	473
MT214704	SH1843136.10FU	SH1335104.10FU	SH0962330.10FU	Cladosporium	396.4	0	83.63	74	24	469	11	460
MT214680	SH1843136.10FU	SH1335104.10FU	SH0962330.10FU	Cladosporium	396.4	0	83.63	74	24	469	18	467
MN096909	SH1843136.10FU	SH1335104.10FU	SH0962330.10FU	Cladosporium	396.4	0	83.63	74	24	469	72	522
MN096908	SH1843136.10FU	SH1335104.10FU	SH0962330.10FU	Cladosporium	396.4	0	83.63	74	24	469	10	460
MK336577	SH1843136.10FU	SH1335104.10FU	SH0962330.10FU	Cladosporium	396.4	0	83.63	74	24	469	47	496
KR912305	SH1843136.10FU	SH1335104.10FU	SH0962330.10FU	Cladosporium	396.4	0	83.63	74	24	469	24	474
KR912304	SH1843136.10FU	SH1335104.10FU	SH0962330.10FU	Cladosporium	396.4	0	83.63	74	24	469	24	474
KR912303	SH1843136.10FU	SH1335104.10FU	SH0962330.10FU	Cladosporium	396.4	0	83.63	74	24	469	24	474
KR912302	SH1843136.10FU	SH1335104.10FU	SH0962330.10FU	Cladosporium	396.4	0	83.63	74	24	469	24	474
GU721995	SH1843136.10FU	SH1335104.10FU	SH0962330.10FU	Fungi	396.4	0	83.63	74	24	469	4	454
GU721626	SH1843136.10FU	SH1335104.10FU	SH0962330.10FU	Fungi	396.4	0	83.63	74	24	469	58	508
GQ851661	SH1843136.10FU	SH1335104.10FU	SH0962330.10FU	Fungi	396.4	0	83.63	74	24	469	20	470
GQ851649	SH1843136.10FU	SH1335104.10FU	SH0962330.10FU	Cladosporium	396.4	0	83.63	74	24	469	41	491
PP384588				Cladosporium pseudotenuissimum	394.7	0	83.94	71	32	469	4	443
MK813957	SH1843136.10FU	SH1335104.10FU	SH0962330.10FU	Cladosporium cladosporioides	394.7	0	83.59	74	24	469	20	469
GQ153060	SH1843136.10FU	SH1335104.10FU	SH0962330.10FU	Cladosporium	394.7	0	83.59	74	24	469	4	453
PP346438				Cladosporium cladosporioides	393	0	83.44	75	22	469	43	494
ON795076	SH1843136.10FU	SH1335104.10FU	SH0962330.10FU	Cladosporium oxysporum	393	0	83.22	77	17	469	11	467
MT645706	SH1843136.10FU	SH1335104.10FU	SH0962330.10FU	Cladosporium cladosporioides	393	0	83.44	75	24	469	28	479
KR812214	SH1843136.10FU	SH1335104.10FU	SH0962330.10FU	Cladosporium tenuissimum	393	0	83.12	78	15	469	23	483
UDB0778763	SH1843136.10FU	SH1335104.10FU	SH0962330.10FU	Cladosporium	391.3	0	83.41	75	24	469	3	453
PQ686815				Cladosporium anthropophilum	391.3	0	83.41	75	24	469	20	470
PQ637411				Cladosporium colombiae	391.3	0	83.41	75	24	469	20	470
PQ614851				Cladosporium cladosporioides	391.3	0	83.41	75	24	469	7	457
PQ608540				Cladosporium oxysporum	391.3	0	83.41	75	24	469	41	491
PQ608378				Cladosporium tenuissimum	391.3	0	83.41	75	24	469	21	471
PQ584338				Cladosporium tenuissimum	391.3	0	83.41	75	24	469	62	512
Query 2 of 10: 3M4C_ITS5 (348 bp.)
Reference	SH:0.5%	1.00%	1.50%	Taxon name	Score	E-value	Prcnt	MisM	Qstart	Qend	Rstart	Rend
Query 3 of 10: 3S2_ITS5 (590 bp.)
Reference	SH:0.5%	1.00%	1.50%	Taxon name	Score	E-value	Prcnt	MisM	Qstart	Qend	Rstart	Rend
Query 4 of 10: 3S2C_ITS5 (476 bp.)
Reference	SH:0.5%	1.00%	1.50%	Taxon name	Score	E-value	Prcnt	MisM	Qstart	Qend	Rstart	Rend
GQ153122	SH1778494.10FU	SH1290122.10FU	SH0925985.10FU	Dothideomycetes	587	0	94.19	24	11	417	3	413
LC163509	SH1778494.10FU	SH1290122.10FU	SH0925985.10FU	Sydowia polyspora	581.8	0	93.95	25	11	417	2	412
OR879293	SH1778494.10FU	SH1290122.10FU	SH0925985.10FU	Sydowia polyspora	580.1	0	93.93	25	13	417	2	411
KT264364	SH1778494.10FU	SH1290122.10FU	SH0925985.10FU	Hormonema	578.4	0	93.72	26	12	417	15	426
AJ278928	SH1778494.10FU	SH1290122.10FU	SH0925985.10FU	Sydowia polyspora	575	0	98.57	5	6	351	2	350
PP768989				Sydowia polyspora	571.5	0	99.12	3	13	351	37	377
PP574337				Rhizosphaera kalkhoffii	571.5	0	99.12	3	13	351	13	353
PP524054				Sydowia polyspora	571.5	0	99.12	3	13	351	52	392
PP524053				Sydowia polyspora	571.5	0	99.12	3	13	351	52	392
PP524041				Sydowia polyspora	571.5	0	99.12	3	13	351	52	392
PP524040				Sydowia polyspora	571.5	0	99.12	3	13	351	52	392
OW988180	SH1778494.10FU	SH1290122.10FU	SH0925985.10FU	Rhizosphaera kalkhoffii	571.5	0	99.12	3	13	351	27	367
OR710810	SH1778494.10FU	SH1290122.10FU	SH0925985.10FU	Sydowia polyspora	571.5	0	99.12	3	13	351	2	342
OR710809	SH1778494.10FU	SH1290122.10FU	SH0925985.10FU	Sydowia polyspora	571.5	0	99.12	3	13	351	1	341
OR710807	SH1778494.10FU	SH1290122.10FU	SH0925985.10FU	Sydowia polyspora	571.5	0	99.12	3	13	351	1	341
OP897004	SH1778494.10FU	SH1290122.10FU	SH0925985.10FU	Sydowia polyspora	571.5	0	99.12	3	13	351	3	343
OP897003	SH1778494.10FU	SH1290122.10FU	SH0925985.10FU	Sydowia polyspora	571.5	0	99.12	3	13	351	3	343
OP699915	SH1778494.10FU	SH1290122.10FU	SH0925985.10FU	Sydowia polyspora	571.5	0	99.12	3	13	351	52	392
OP699914	SH1778494.10FU	SH1290122.10FU	SH0925985.10FU	Sydowia polyspora	571.5	0	99.12	3	13	351	52	392
OP699913	SH1778494.10FU	SH1290122.10FU	SH0925985.10FU	Sydowia polyspora	571.5	0	99.12	3	13	351	52	392
ON193835	SH1778494.10FU	SH1290122.10FU	SH0925985.10FU	Sydowia polyspora	571.5	0	99.12	3	13	351	6	346
ON160929	SH1778494.10FU	SH1290122.10FU	SH0925985.10FU	Sydowia polyspora	571.5	0	99.12	3	13	351	1	341
OL653048	SH1778494.10FU	SH1290122.10FU	SH0925985.10FU	Hormonema	571.5	0	99.12	3	13	351	52	392
OK576253	SH1778494.10FU	SH1290122.10FU	SH0925985.10FU	Sydowia polyspora	571.5	0	99.12	3	13	351	41	381
MT790328	SH1778494.10FU	SH1290122.10FU	SH0925985.10FU	Sydowia polyspora	571.5	0	99.12	3	13	351	36	376
MT663495	SH1778494.10FU	SH1290122.10FU	SH0925985.10FU	Sydowia polyspora	571.5	0	99.12	3	13	351	7	347
MT663494	SH1778494.10FU	SH1290122.10FU	SH0925985.10FU	Sydowia polyspora	571.5	0	99.12	3	13	351	26	366
MT663493	SH1778494.10FU	SH1290122.10FU	SH0925985.10FU	Sydowia polyspora	571.5	0	99.12	3	13	351	10	350
MT663492	SH1778494.10FU	SH1290122.10FU	SH0925985.10FU	Sydowia polyspora	571.5	0	99.12	3	13	351	26	366
MT663491	SH1778494.10FU	SH1290122.10FU	SH0925985.10FU	Sydowia polyspora	571.5	0	99.12	3	13	351	26	366
Query 5 of 10: 3Y4_ITS5 (539 bp.)
Reference	SH:0.5%	1.00%	1.50%	Taxon name	Score	E-value	Prcnt	MisM	Qstart	Qend	Rstart	Rend
MN634410	SH1803247.10FU	SH1307359.10FU	SH0940120.10FU	Penicillium	68.5	0	76.09	33	194	321	212	342
Query 6 of 10: 3Y4C_ITS5 (588 bp.)
Reference	SH:0.5%	1.00%	1.50%	Taxon name	Score	E-value	Prcnt	MisM	Qstart	Qend	Rstart	Rend
MT663442	SH1778494.10FU	SH1290122.10FU	SH0925985.10FU	Hormonema macrosporum	980.1	0	99.48	3	11	587	50	627
ON193835	SH1778494.10FU	SH1290122.10FU	SH0925985.10FU	Sydowia polyspora	978.4	0	99.31	4	10	588	3	582
KY246328	SH1778494.10FU	SH1290122.10FU	SH0925985.10FU	Sydowia polyspora	978.4	0	99.31	4	11	588	58	637
MN103808	SH1778494.10FU	SH1290122.10FU	SH0925985.10FU	Sydowia polyspora	976.7	0	99.31	4	11	588	23	601
MK883681	SH1778494.10FU	SH1290122.10FU	SH0925985.10FU	Sydowia polyspora	976.7	0	99.31	4	11	588	14	592
MH198273	SH1778494.10FU	SH1290122.10FU	SH0925985.10FU	Sydowia polyspora	976.7	0	99.31	4	11	588	22	600
LN714608	SH1778494.10FU	SH1290122.10FU	SH0925985.10FU	Sydowia polyspora	976.7	0	99.31	4	11	588	13	591
KY246319	SH1778494.10FU	SH1290122.10FU	SH0925985.10FU	Sydowia polyspora	976.7	0	99.31	4	11	588	52	631
GQ412728	SH1778494.10FU	SH1290122.10FU	SH0925985.10FU	Sydowia polyspora	976.7	0	99.31	4	11	588	14	592
GQ412724	SH1778494.10FU	SH1290122.10FU	SH0925985.10FU	Sydowia polyspora	976.7	0	99.31	4	11	588	16	594
GQ412722	SH1778494.10FU	SH1290122.10FU	SH0925985.10FU	Sydowia polyspora	976.7	0	99.31	4	11	588	14	592
GQ153122	SH1778494.10FU	SH1290122.10FU	SH0925985.10FU	Dothideomycetes	976.7	0	99.48	3	13	588	5	579
PP524054				Sydowia polyspora	975	0	99.31	4	11	587	50	627
PP524053				Sydowia polyspora	975	0	99.31	4	11	587	50	627
PP524041				Sydowia polyspora	975	0	99.31	4	11	587	50	627
PP524039				Sydowia polyspora	975	0	99.31	4	11	587	50	627
PP524037				Sydowia polyspora	975	0	99.31	4	11	587	50	627
PP524036				Sydowia polyspora	975	0	99.31	4	11	587	50	627
PP524035				Sydowia polyspora	975	0	99.31	4	11	587	50	627
PP524034				Sydowia polyspora	975	0	99.31	4	11	587	50	627
PP524033				Sydowia polyspora	975	0	99.31	4	11	587	50	627
PP524032				Sydowia polyspora	975	0	99.31	4	11	587	50	627
PP524031				Sydowia polyspora	975	0	99.31	4	11	587	50	627
PP524030				Sydowia polyspora	975	0	99.31	4	11	587	50	627
PP524029				Sydowia polyspora	975	0	99.31	4	11	587	50	627
PP524028				Sydowia polyspora	975	0	99.31	4	11	587	50	627
PP524027				Sydowia polyspora	975	0	99.31	4	11	587	50	627
PP524026				Sydowia polyspora	975	0	99.31	4	11	587	50	627
PP524024				Sydowia polyspora	975	0	99.31	4	11	587	50	627
PP524023				Sydowia polyspora	975	0	99.31	4	11	587	50	627
Query 7 of 10: 4M4_ITS5 (573 bp.)
Reference	SH:0.5%	1.00%	1.50%	Taxon name	Score	E-value	Prcnt	MisM	Qstart	Qend	Rstart	Rend
KJ933418	SH1663563.10FU	SH1206490.10FU	SH0856644.10FU	Curvularia	765.5	0	94.09	32	31	570	28	568
KJ933417	SH1663563.10FU	SH1206490.10FU	SH0856644.10FU	Curvularia	765.5	0	94.09	32	31	570	28	568
KJ933416	SH1663563.10FU	SH1206490.10FU	SH0856644.10FU	Curvularia	765.5	0	94.09	32	31	570	28	568
JQ753972	SH1663563.10FU	SH1206490.10FU	SH0856644.10FU	Bipolaris papendorfii	765.5	0	93.93	33	31	570	28	570
ISHAM:MITS1464 HE861817				Curvularia	765.5	0	94.09	32	31	570	1	541
EU054405	SH1663563.10FU	SH1206490.10FU	SH0856644.10FU	Curvularia	765.5	0	93.49	36	24	570	17	569
PP830031				Curvularia lunata	763.8	0	93.92	33	31	572	30	572
OR803375	SH1663563.10FU	SH1206490.10FU	SH0856644.10FU	Curvularia	763.8	0	94.07	32	31	569	28	567
MW186189	SH1663563.10FU	SH1206490.10FU	SH0856644.10FU	Curvularia lunata	763.8	0	94.07	32	31	569	28	567
MW186186	SH1663563.10FU	SH1206490.10FU	SH0856644.10FU	Curvularia lunata	763.8	0	94.07	32	31	569	28	567
KU128522	SH1663563.10FU	SH1206490.10FU	SH0856644.10FU	Bipolaris papendorfii	763.8	0	93.92	33	31	570	30	571
PP887997				Curvularia lunata	762.1	0	94.53	29	31	559	32	561
MT683262	SH1663563.10FU	SH1206490.10FU	SH0856644.10FU	Curvularia lunata	762.1	0	94.53	29	31	559	56	585
MN547401	SH1663563.10FU	SH1206490.10FU	SH0856644.10FU	Curvularia	762.1	0	94.53	29	31	559	54	583
MG733742	SH1663563.10FU	SH1206490.10FU	SH0856644.10FU	Curvularia	762.1	0	94.53	29	31	559	14	543
KY405018	SH1663563.10FU	SH1206490.10FU	SH0856644.10FU	Curvularia	762.1	0	94.53	29	31	559	14	543
KU221492	SH1663563.10FU	SH1206490.10FU	SH0856644.10FU	Bipolaris papendorfii	762.1	0	94.53	29	31	559	17	546
KU128519	SH1663563.10FU	SH1206490.10FU	SH0856644.10FU	Bipolaris papendorfii	762.1	0	93.91	33	31	570	30	570
ISHAM:MITS1472 KP131962				Curvularia lunata	762.1	0	94.53	29	31	559	3	532
ISHAM:MITS1471 KP131961				Curvularia lunata	762.1	0	94.53	29	31	559	6	535
ISHAM:MITS1467 KP131958				Curvularia lunata	762.1	0	94.53	29	31	559	6	535
ISHAM:MITS1466 KP131957				Curvularia lunata	762.1	0	94.53	29	31	559	6	535
PP506429				Curvularia lunata	760.4	0	93.9	33	31	570	53	593
OR939713	SH1663563.10FU	SH1206490.10FU	SH0856644.10FU	Curvularia umbiliciformis	760.4	0	93.9	33	31	570	141	681
OR536412	SH1663563.10FU	SH1206490.10FU	SH0856644.10FU	Curvularia lunata	760.4	0	93.9	33	31	570	30	570
OR536411	SH1663563.10FU	SH1206490.10FU	SH0856644.10FU	Curvularia lunata	760.4	0	93.9	33	31	570	30	570
OR536410	SH1663563.10FU	SH1206490.10FU	SH0856644.10FU	Curvularia lunata	760.4	0	93.9	33	31	570	30	570
OP801679	SH1663563.10FU	SH1206490.10FU	SH0856644.10FU	Curvularia lunata	760.4	0	93.9	33	31	570	30	570
MZ436987	SH1663563.10FU	SH1206490.10FU	SH0856644.10FU	Curvularia lunata	760.4	0	93.9	33	31	570	26	566
MW600265	SH1663563.10FU	SH1206490.10FU	SH0856644.10FU	Cochliobolus geniculatus	760.4	0	93.9	33	31	570	9	549
Query 8 of 10: 4M4C_ITS5 (587 bp.)
Reference	SH:0.5%	1.00%	1.50%	Taxon name	Score	E-value	Prcnt	MisM	Qstart	Qend	Rstart	Rend
MK762617	SH1778494.10FU	SH1290122.10FU	SH0925985.10FU	Sydowia polyspora	980.1	0	99.65	2	13	587	1	575
GQ153122	SH1778494.10FU	SH1290122.10FU	SH0925985.10FU	Dothideomycetes	975	0	99.31	4	9	587	3	579
KY246328	SH1778494.10FU	SH1290122.10FU	SH0925985.10FU	Sydowia polyspora	973.3	0	99.31	4	11	587	60	637
KY246327	SH1778494.10FU	SH1290122.10FU	SH0925985.10FU	Sydowia polyspora	973.3	0	99.31	4	11	587	59	636
KY246319	SH1778494.10FU	SH1290122.10FU	SH0925985.10FU	Sydowia polyspora	973.3	0	99.31	4	11	587	54	631
MT663442	SH1778494.10FU	SH1290122.10FU	SH0925985.10FU	Hormonema macrosporum	971.6	0	99.31	4	11	586	52	627
JF705951	SH1778494.10FU	SH1290122.10FU	SH0925985.10FU	Hormonema	971.6	0	99.14	5	9	587	2	580
KY246326	SH1778494.10FU	SH1290122.10FU	SH0925985.10FU	Sydowia polyspora	969.8	0	99.14	5	11	587	55	633
KY246318	SH1778494.10FU	SH1290122.10FU	SH0925985.10FU	Sydowia polyspora	969.8	0	99.14	5	11	587	54	631
KT264708	SH1778494.10FU	SH1290122.10FU	SH0925985.10FU	Hormonema	969.8	0	99.82	1	11	576	16	582
KT264649	SH1778494.10FU	SH1290122.10FU	SH0925985.10FU	Hormonema	969.8	0	99.82	1	11	576	16	582
KT264629	SH1778494.10FU	SH1290122.10FU	SH0925985.10FU	Hormonema	969.8	0	99.82	1	11	576	16	582
KT264601	SH1778494.10FU	SH1290122.10FU	SH0925985.10FU	Hormonema	969.8	0	99.82	1	11	576	16	582
KT264585	SH1778494.10FU	SH1290122.10FU	SH0925985.10FU	Hormonema	969.8	0	99.82	1	11	576	16	582
KT264579	SH1778494.10FU	SH1290122.10FU	SH0925985.10FU	Hormonema	969.8	0	99.82	1	11	576	6	572
KT264562	SH1778494.10FU	SH1290122.10FU	SH0925985.10FU	Hormonema	969.8	0	99.82	1	11	576	16	582
KT264546	SH1778494.10FU	SH1290122.10FU	SH0925985.10FU	Hormonema	969.8	0	99.82	1	11	576	16	582
KT264457	SH1778494.10FU	SH1290122.10FU	SH0925985.10FU	Hormonema	969.8	0	99.82	1	11	576	16	582
KT264456	SH1778494.10FU	SH1290122.10FU	SH0925985.10FU	Hormonema	969.8	0	99.82	1	11	576	16	582
KT264455	SH1778494.10FU	SH1290122.10FU	SH0925985.10FU	Hormonema	969.8	0	99.82	1	11	576	16	582
KT264433	SH1778494.10FU	SH1290122.10FU	SH0925985.10FU	Hormonema	969.8	0	99.82	1	11	576	16	582
KT264431	SH1778494.10FU	SH1290122.10FU	SH0925985.10FU	Hormonema	969.8	0	99.82	1	11	576	15	581
KT264399	SH1778494.10FU	SH1290122.10FU	SH0925985.10FU	Hormonema	969.8	0	99.82	1	11	576	16	582
KT264386	SH1778494.10FU	SH1290122.10FU	SH0925985.10FU	Hormonema	969.8	0	99.82	1	11	576	16	582
KT264320	SH1778494.10FU	SH1290122.10FU	SH0925985.10FU	Hormonema	969.8	0	99.82	1	11	576	16	582
ON193835	SH1778494.10FU	SH1290122.10FU	SH0925985.10FU	Sydowia polyspora	968.1	0	99.13	5	11	587	6	582
MN103808	SH1778494.10FU	SH1290122.10FU	SH0925985.10FU	Sydowia polyspora	968.1	0	99.13	5	11	587	25	601
MK883681	SH1778494.10FU	SH1290122.10FU	SH0925985.10FU	Sydowia polyspora	968.1	0	99.13	5	11	587	16	592
MH198273	SH1778494.10FU	SH1290122.10FU	SH0925985.10FU	Sydowia polyspora	968.1	0	99.13	5	11	587	24	600
LN714608	SH1778494.10FU	SH1290122.10FU	SH0925985.10FU	Sydowia polyspora	968.1	0	99.13	5	11	587	15	591
Query 9 of 10: 4S2_ITS5 (588 bp.)
Reference	SH:0.5%	1.00%	1.50%	Taxon name	Score	E-value	Prcnt	MisM	Qstart	Qend	Rstart	Rend
MK762617	SH1778494.10FU	SH1290122.10FU	SH0925985.10FU	Sydowia polyspora	980.1	0	99.65	2	14	588	1	575
KY246328	SH1778494.10FU	SH1290122.10FU	SH0925985.10FU	Sydowia polyspora	978.4	0	99.48	3	12	588	60	637
KY246319	SH1778494.10FU	SH1290122.10FU	SH0925985.10FU	Sydowia polyspora	978.4	0	99.48	3	12	588	54	631
GQ153122	SH1778494.10FU	SH1290122.10FU	SH0925985.10FU	Dothideomycetes	978.4	0	99.48	3	11	588	4	579
MT663442	SH1778494.10FU	SH1290122.10FU	SH0925985.10FU	Hormonema macrosporum	976.7	0	99.48	3	12	587	52	627
ON193835	SH1778494.10FU	SH1290122.10FU	SH0925985.10FU	Sydowia polyspora	973.3	0	99.31	4	12	588	6	582
MN103808	SH1778494.10FU	SH1290122.10FU	SH0925985.10FU	Sydowia polyspora	973.3	0	99.31	4	12	588	25	601
MK883681	SH1778494.10FU	SH1290122.10FU	SH0925985.10FU	Sydowia polyspora	973.3	0	99.31	4	12	588	16	592
MH198273	SH1778494.10FU	SH1290122.10FU	SH0925985.10FU	Sydowia polyspora	973.3	0	99.31	4	12	588	24	600
LN714608	SH1778494.10FU	SH1290122.10FU	SH0925985.10FU	Sydowia polyspora	973.3	0	99.31	4	12	588	15	591
KY246323	SH1778494.10FU	SH1290122.10FU	SH0925985.10FU	Sydowia polyspora	973.3	0	99.31	4	12	588	54	631
GQ412728	SH1778494.10FU	SH1290122.10FU	SH0925985.10FU	Sydowia polyspora	973.3	0	99.31	4	12	588	16	592
GQ412724	SH1778494.10FU	SH1290122.10FU	SH0925985.10FU	Sydowia polyspora	973.3	0	99.31	4	12	588	18	594
GQ412722	SH1778494.10FU	SH1290122.10FU	SH0925985.10FU	Sydowia polyspora	973.3	0	99.31	4	12	588	16	592
PP524054				Sydowia polyspora	971.6	0	99.31	4	12	587	52	627
PP524053				Sydowia polyspora	971.6	0	99.31	4	12	587	52	627
PP524041				Sydowia polyspora	971.6	0	99.31	4	12	587	52	627
PP524039				Sydowia polyspora	971.6	0	99.31	4	12	587	52	627
PP524037				Sydowia polyspora	971.6	0	99.31	4	12	587	52	627
PP524036				Sydowia polyspora	971.6	0	99.31	4	12	587	52	627
PP524035				Sydowia polyspora	971.6	0	99.31	4	12	587	52	627
PP524034				Sydowia polyspora	971.6	0	99.31	4	12	587	52	627
PP524033				Sydowia polyspora	971.6	0	99.31	4	12	587	52	627
PP524032				Sydowia polyspora	971.6	0	99.31	4	12	587	52	627
PP524031				Sydowia polyspora	971.6	0	99.31	4	12	587	52	627
PP524030				Sydowia polyspora	971.6	0	99.31	4	12	587	52	627
PP524029				Sydowia polyspora	971.6	0	99.31	4	12	587	52	627
PP524028				Sydowia polyspora	971.6	0	99.31	4	12	587	52	627
PP524027				Sydowia polyspora	971.6	0	99.31	4	12	587	52	627
PP524026				Sydowia polyspora	971.6	0	99.31	4	12	587	52	627
Query 10 of 10: 4S2C_ITS5 (587 bp.)
Reference	SH:0.5%	1.00%	1.50%	Taxon name	Score	E-value	Prcnt	MisM	Qstart	Qend	Rstart	Rend
GQ153122	SH1778494.10FU	SH1290122.10FU	SH0925985.10FU	Dothideomycetes	628.2	0	88.75	62	8	555	3	530
AJ278928	SH1778494.10FU	SH1290122.10FU	SH0925985.10FU	Sydowia polyspora	628.2	0	88.75	62	9	555	9	538
PP768989				Sydowia polyspora	626.5	0	88.73	62	10	555	37	564
PP524054				Sydowia polyspora	626.5	0	88.73	62	10	555	52	579
PP524053				Sydowia polyspora	626.5	0	88.73	62	10	555	52	579
PP524041				Sydowia polyspora	626.5	0	88.73	62	10	555	52	579
PP524040				Sydowia polyspora	626.5	0	88.73	62	10	555	52	579
OR710810	SH1778494.10FU	SH1290122.10FU	SH0925985.10FU	Sydowia polyspora	626.5	0	88.73	62	10	555	2	529
OR710809	SH1778494.10FU	SH1290122.10FU	SH0925985.10FU	Sydowia polyspora	626.5	0	88.73	62	10	555	1	528
OR710807	SH1778494.10FU	SH1290122.10FU	SH0925985.10FU	Sydowia polyspora	626.5	0	88.73	62	10	555	1	528
OP897004	SH1778494.10FU	SH1290122.10FU	SH0925985.10FU	Sydowia polyspora	626.5	0	88.73	62	10	555	3	530
OP897003	SH1778494.10FU	SH1290122.10FU	SH0925985.10FU	Sydowia polyspora	626.5	0	88.73	62	10	555	3	530
OP699915	SH1778494.10FU	SH1290122.10FU	SH0925985.10FU	Sydowia polyspora	626.5	0	88.73	62	10	555	52	579
OP699914	SH1778494.10FU	SH1290122.10FU	SH0925985.10FU	Sydowia polyspora	626.5	0	88.73	62	10	555	52	579
OP699913	SH1778494.10FU	SH1290122.10FU	SH0925985.10FU	Sydowia polyspora	626.5	0	88.73	62	10	555	52	579
ON193835	SH1778494.10FU	SH1290122.10FU	SH0925985.10FU	Sydowia polyspora	626.5	0	88.73	62	10	555	6	533
ON160929	SH1778494.10FU	SH1290122.10FU	SH0925985.10FU	Sydowia polyspora	626.5	0	88.73	62	10	555	1	529
OL653048	SH1778494.10FU	SH1290122.10FU	SH0925985.10FU	Hormonema	626.5	0	88.73	62	10	555	52	579
MT790328	SH1778494.10FU	SH1290122.10FU	SH0925985.10FU	Sydowia polyspora	626.5	0	88.73	62	10	555	36	563
MT663470	SH1778494.10FU	SH1290122.10FU	SH0925985.10FU	Sydowia polyspora	626.5	0	88.73	62	10	555	25	552
OR879293	SH1778494.10FU	SH1290122.10FU	SH0925985.10FU	Sydowia polyspora	624.8	0	88.71	62	10	555	2	528
MT663494	SH1778494.10FU	SH1290122.10FU	SH0925985.10FU	Sydowia polyspora	624.8	0	88.83	61	10	552	26	549
MT663481	SH1778494.10FU	SH1290122.10FU	SH0925985.10FU	Sydowia polyspora	624.8	0	88.83	61	10	552	26	549
PP574337				Rhizosphaera kalkhoffii	621.3	0	88.55	63	10	555	13	539
OW988180	SH1778494.10FU	SH1290122.10FU	SH0925985.10FU	Rhizosphaera kalkhoffii	621.3	0	88.55	63	10	555	27	554
MT663478	SH1778494.10FU	SH1290122.10FU	SH0925985.10FU	Sydowia polyspora	621.3	0	88.55	63	10	555	10	536
MT663492	SH1778494.10FU	SH1290122.10FU	SH0925985.10FU	Sydowia polyspora	619.6	0	88.64	62	10	552	26	548
MT663490	SH1778494.10FU	SH1290122.10FU	SH0925985.10FU	Sydowia polyspora	619.6	0	88.77	61	10	549	24	544
MT663488	SH1778494.10FU	SH1290122.10FU	SH0925985.10FU	Sydowia polyspora	619.6	0	88.77	61	10	549	26	546
MT663485	SH1778494.10FU	SH1290122.10FU	SH0925985.10FU	Sydowia polyspora	619.6	0	88.77	61	10	549	8	528
One-line-per-query summary of the BLAST results
Note: meant only to give a quick overview of the results obtained.
Query	Reference sequence	Score	E-value	Prcnt	MisM	Qstart	Qend	Rstart	Rend
3M4_ITS5	KF143778	SH0962330.10FU	Cladosporium	401.6	0	83.85	73	24	469	20	470
3S2C_ITS5	GQ153122	SH0925985.10FU	Dothideomycetes	587	0	94.19	24	11	417	3	413
3Y4_ITS5	MN634410	SH0940120.10FU	Penicillium	68.5	0	76.09	33	194	321	212	342
3Y4C_ITS5	MT663442	SH0925985.10FU	Hormonema macrosporum	980.1	0	99.48	3	11	587	50	627
4M4_ITS5	KJ933418	SH0856644.10FU	Curvularia	765.5	0	94.09	32	31	570	28	568
4M4C_ITS5	MK762617	SH0925985.10FU	Sydowia polyspora	980.1	0	99.65	2	13	587	1	575
4S2_ITS5	MK762617	SH0925985.10FU	Sydowia polyspora	980.1	0	99.65	2	14	588	1	575
4S2C_ITS5	GQ153122	SH0925985.10FU	Dothideomycetes	628.2	0	88.75	62	8	555	3	530
Tally of the taxonomic affiliation of the best reference sequence.
Note: meant for overview purposes only. Please note that environmental sequences can be more diverse than their annotation suggests.
1	Cladosporium
1	Curvularia
2	Dothideomycetes
1	Hormonema macrosporum
1	Penicillium
2	Sydowia polyspora
Tally of the taxonomic affiliation of the best reference sequence.
Note: meant for overview purposes only. Please note that environmental sequences can be more diverse than their annotation suggests.
2	Alternaria
2	Alternaria angustiovoidea
1	Alternaria brassicae
1	Alternaria burnsii
2	Cladosporium
2	Lecanosticta acicola
