# Supplementary material for: Optimized protocol for culturing and extracting DNA from fungal isolates associated with brown spot needle blight in pine trees
Source: PLoS One. 2025 Nov 19;20(11):e0337218. doi: 10.1371/journal.pone.0337218 (PMC12629444; doi:10.1371/journal.pone.0337218)
Supplement: S4 File — (CSV) [file pone.0337218.s005.csv]

>1M4_ITS1
GCGGTTCTGATCTCGTAGTGACCTGCGGAGGGATCATTACACAAATATGAAGGCGGGCTGGAACCTCTCGGGGTTACAGC
CTTGCTGAATTATTCACCCTTGTCTTTTGCGTACTTCTTGTTTCCTTGGTGGGTTCGCCCACCACTAGGACAAACATAAA
CCTTTTGTAATTGCAATCAGCGTCAGTAACAAATTAATAATTACAACTTTCAACAACGGATCTCTTGGTTCTGGCATCGA
TGAAGAACGCAGCGAAATGCGATAAGTAGTGTGAATTGCAGAATTCAGTGAATCATCGAATCTTTGAACGCACATTGCGC
CCTTTGGTATTCCAAAGGGCATGCCTGTTCGAGCGTCATTTGTACCCTCAAGCTTTGCTTGGTGTTGGGCGTCTTGTCTC
TAGCTTTGCTGGAGACTCGCCTTAAAGTAATTGGCAGCCGGCCTACTGGTTTCGGAGCGCAGCACAAGTCGCACTCTCTA
TCAGCAAAGGTCTAGCATCCATTAAGCCTTTTTTTCAACTTTTGACCTCGGATCAGGTAGGGATACCCGCTGAACTTAAG
CATATCAA
>1M4_ITS4
AGAATGTGCTTCCTACATGATCCGAGGTCAAAAGTTGAAAAAAAGGCTTAATGGATGCTAGACCTTTGCTGATAGAGAGT
GCGACTTGTGCTGCGCTCCGAAACCAGTAGGCCGGCTGCCAATTACTTTAAGGCGAGTCTCCAGCAAAGCTAGAGACAAG
ACGCCCAACACCAAGCAAAGCTTGAGGGTACAAATGACGCTCGAACAGGCATGCCCTTTGGAATACCAAAGGGCGCAATG
TGCGTTCAAAGATTCGATGATTCACTGAATTCTGCAATTCACACTACTTATCGCATTTCGCTGCGTTCTTCATCGATGCC
AGAACCAAGAGATCCGTTGTTGAAAGTTGTAATTATTAATTTGTTACTGACGCTGATTGCAATTACAAAAGGTTTATGTT
TGTCCTAGTGGTGGGCGAACCCACCAAGGAAACAAGAAGTACGCAAAAGACAAGGGTGAATAATTCAGCAAGGCTGTAAC
CCCGAGAGGTTCCAGCCCGCCTTCATATTTGTGTAATGATCCCTCCGCAGGTTCACCTACGGAGACCTTGTTACGACTTT
TACTTCCTCTAATTGGACCAAGA
>1M4_ITS5
CCCTCAGCGACTGCGGAGGGACATTACACAAATATGAAGGCGGGCTGGAACCTCTCGGGGTTACAGCCTTGCTGAATTAT
TCACCCTTGTCTTTTGCGTACTTCTTGTTTCCTTGGTGGGTTCGCCCACCACTAGGACAAACATAAACCTTTTGTAATTG
CAATCAGCGTCAGTAACAAATTAATAATTACAACTTTCAACAACGGATCTCTTGGTTCTGGCATCGATGAAGAACGCAGC
GAAATGCGATAAGTAGTGTGAATTGCAGAATTCAGTGAATCATCGAATCTTTGAACGCACATTGCGCCCTTTGGTATTCC
AAAGGGCATGCCTGTTCGAGCGTCATTTGTACCCTCAAGCTTTGCTTGGTGTTGGGCGTCTTGTCTCTAGCTTTGCTGGA
GACTCGCCTTAAAGTAATTGGCAGCCGGCCTACTGGTTTCGGAGCGCAGCACAAGTCGCACTCTCTATCAGCAAAGGTCT
AGCATCCATTAAGCCTTTTTTTCAACTTTTGACCTCGGATCAGGTAGGGATACCCGCTGAACTTAAGCATATCAATA
>1M4C_ITS5
CCTTAGCGACTGCGGAGGGATCATTACACAAATATGAAGGCGGGCTGGAACCTCTCGGGGTTACAGCCTTGCTGAATTAT
TCACCCTTGTCTTTTGCGTACTTCTTGTTTCCTTGGTGGGTTCGCCCACCACTAGGACAAACATAAACCTTTTGTAATTG
CAATCAGCGTCAGTAACAAATTAATAATTACAACTTTCAACAACGGATCTCTTGGTTCTGGCATCGATGAAGAACGCAGC
GAAATGCGATAAGTAGTGTGAATTGCAGAATTCAGTGAATCATCGAATCTTTGAACGCACATTGCGCCCTTTGGTATTCC
AAAGGGCATGCCTGTTCGAGCGTCATTTGTACCCTCAAGCTTTGCTTGGTGTTGGGCGTCTTGTCTCTAGCTTTGCTGGA
GACTCGCCTTAAAGTAATTGGCAGCCGGCCTACTGGTTTCGGAGCGCAGCACAAGTCGCACTCTCTATCAGCAAAGGTCT
AGCATCCATTAAGCCTTTTTTTCAACTTTTGACCTCGGATCAGGTAGGGATACCCGCTGAACTTAAGCATATCAAAAGCC
GGAGGAA
>1S2_ITS1
CCCATTTCTGGATCTGCGTAAGTGACCTGCGGAGGGATCATTACACAAATATGAAGGCGGGCTGGAACCTCTCGGGGTTA
CAGCCTTGCTGAATTATTCACCCTTGTCTTTTGCGTACTTCTTGTTTCCTTGGTGGGTTCGCCCACCACTAGGACAAACA
TAAACCTTTTGTAATTGCAATCAGCGTCAGTAACAAATTAATAATTACAACTTTCAACAACGGATCTCTTGGTTCTGGCA
TCGATGAAGAACGCAGCGAAATGCGATAAGTAGTGTGAATTGCAGAATTCAGTGAATCATCGAATCTTTGAACGCACATT
GCGCCCTTTGGTATTCCAAAGGGCATGCCTGTTCGAGCGTCATTTGTACCCTCAAGCTTTGCTTGGTGTTGGGCGTCTTG
TCTCTAGCTTTGCTGGAGACTCGCCTTAAAGTAATTGGCAGCCGGCCTACTGGTTTCGGAGCGCAGCACAAGTCGCACTC
TCTATCAGCAAAGGTCTAGCATCCATTAAGCCTTTTTTTCAACTTTTGACCTCGGATCAGGTAGGGATACCCGCTGAACT
TAAGCATATCAAAGCCCGGAGGAAA
>1S2_ITS4
AGAACTGCGGTGGTACCTGATCCGAGGTCAAAGTTGAAAAAAAGGCTTAATGGATGCTAGACCTTTGCTGATAGAGAGTG
CGACTTGTGCTGCGCTCCGAAACCAGTAGGCCGGCTGCCAATTACTTTAAGGCGAGTCTCCAGCAAAGCTAGAGACAAGA
CGCCCAACACCAAGCAAAGCTTGAGGGTACAAATGACGCTCGAACAGGCATGCCCTTTGGAATACCAAAGGGCGCAATGT
GCGTTCAAAGATTCGATGATTCACTGAATTCTGCAATTCACACTACTTATCGCATTTCGCTGCGTTCTTCATCGATGCCA
GAACCAAGAGATCCGTTGTTGAAAGTTGTAATTATTAATTTGTTACTGACGCTGATTGCAATTACAAAAGGTTTATGTTT
GTCCTAGTGGTGGGCGAACCCACCAAGGAAACAAGAAGTACGCAAAAGACAAGGGTGAATAATTCAGCAAGGCTGTAACC
CCGAGAGGTTCCAGCCCGCCTTCATATTTGTGTAATGATCCCTCCGCAGGTTCACCTACGGAGACCTTGTTACGACTTTT
ACTTCCTCTAATGGGACCAAGA
>1S2_ITS5
CCCGGGTGGGGACTGCGGAGGGACATTACACAAATATGAAGGCGGGCTGGAACCTCTCGGGGTTACAGCCTTGCTGAATT
ATTCACCCTTGTCTTTTGCGTACTTCTTGTTTCCTTGGTGGGTTCGCCCACCACTAGGACAAACATAAACCTTTTGTAAT
TGCAATCAGCGTCAGTAACAAATTAATAATTACAACTTTCAACAACGGATCTCTTGGTTCTGGCATCGATGAAGAACGCA
GCGAAATGCGATAAGTAGTGTGAATTGCAGAATTCAGTGAATCATCGAATCTTTGAACGCACATTGCGCCCTTTGGTATT
CCAAAGGGCATGCCTGTTCGAGCGTCATTTGTACCCTCAAGCTTTGCTTGGTGTTGGGCGTCTTGTCTCTAGCTTTGCTG
GAGACTCGCCTTAAAGTAATTGGCAGCCGGCCTACTGGTTTCGGAGCGCAGCACAAGTCGCACTCTCTATCAGCAAAGGT
CTAGCATCCATTAAGCCTTTTTTTCAACTTTTGACCTCGGATCAGGTAGGGATACCCGCTGAACTTAAGCATATCAATAA
GCCGGAGGAA
>1S2C_ITS5
CCCTTAGTACTGCGGAGGGACATTACACAAATATGAAGGCGGGCTGGAACCTCTCGGGGTTACAGCCTTGCTGAATTATT
CACCCTTGTCTTTTGCGTACTTCTTGTTTCCTTGGTGGGTTCGCCCACCACTAGGACAAACATAAACCTTTTGTAATTGC
AATCAGCGTCAGTAACAAATTAATAATTACAACTTTCAACAACGGATCTCTTGGTTCTGGCATCGATGAAGAACGCAGCG
AAATGCGATAAGTAGTGTGAATTGCAGAATTCAGTGAATCATCGAATCTTTGAACGCACATTGCGCCCTTTGGTATTCCA
AAGGGCATGCCTGTTCGAGCGTCATTTGTACCCTCAAGCTTTGCTTGGTGTTGGGCGTCTTGTCTCTAGCTTTGCTGGAG
ACTCGCCTTAAAGTAATTGGCAGCCGGCCTACTGGTTTCGGAGCGCAGCACAAGTCGCACTCTCTATCAGCAAAGGTCTA
GCATCCATTAAGCCTTTTTTTCAACTTTTGACCTCGGATCAGGTAGGGATACCCGCTGAACTTAAGCATATCAATAAAAA
AGAGGAA
>2M4_ITS1
GTCCAACCCGTTTTTGCTACGGAAAACTTGCGGACGGTTTTAGAGAGGTGTCGTCCGCGGCTGGGCCTCCTTCGTGGGTT
GAGGCTTCTCTCCTATTGACCCATGCTTTGGCGGAGCCGGGGCCGCTTAACCGGTCGCCGAGGAGCGCCCTGCGAAAATC
CATCATGCTCTGGAATTAGTGAATATAACACATATATAATTTTAGCCTTTATTTTCTCTTGCGATGTGTCGGGCGCGAAT
AGAACATGCGAATGCAAATGACAGAGTGATTAAAATAATTACTTTTTGACTGAATTGTGCCCTGAGATGCACCGATTGCC
AAGCTTGTTCTCCGGACATGCTTGACTGTCCGTCCTTCCTTCAATCAAGGCTTGGTGGGGAGTGGCCGTGTATCGCGTCC
GGGTGGGGACTCTTTTTACAAACACTGTCAGCCGGCCAACGGGTTTCGGAGCTACCAAAGGAGTCAGACGTCTGCCTCAC
CCATTGTCTAGATTGCACTAAGGCTTGTTCTCGACTTTTGACCTCGGATCAGGTAAACTAGACCCGTATGATCTCTGGCA
TAACATATTCCGAAGGAAACTCA
>2M4_ITS4
TGTAATACGGGACCTTTTTTGCGAGGTCCCATTGAAGAAAGGGTTTAAGGGACGCAGAACCTTCGTCCTCTATAAAGAAA
ACGTGCACCGCTTCCAACGGAGAAGGCGGGTTGCATTTGTTGCGCGCGGAGGCCGCCAACCCATTACCACACCACGCTTG
AGCGATGAAAAACGCGAGAACAATGAGCCCCTCGAAATGCATGCCGCTCGTGTACCAAGGGACAACTGTGAGTCCCTAGA
TTCTGTGTTTCACTTTATTGTGATATTCACACTACTTAGTGCATTTCTCCGCGCTCCAAATCATCCCCAAAACAAAGAGA
TCCTTTTTCTGTGTTGAAATTTAATTTGTGTAATGGACTACTTTTAATGATGGCCACCGGGAGTTGTATCTCCCAGACGG
CGGGGTCCCCCCCCAAGCAAGTAGATTGTAGTTCACGACGGAGATGAATCATTCAACGGTGTTGCCCCCGGGGGGAGGTC
TTTCCGTTTTTAATGTTCTGTCATGGTTCCACGTTTCGTCACTTAGAACGTGTTGCCGTCCTACTTCCTCCCACTAAAGG
>2M4_ITS5
CCCTGGGGAAGAACAGGGGGAGGGGGACTACAAATTGTGGACGGGGTGCCCGGACCTCTCGCATATCCCGCCTCCTGTTC
TTTTGCTGTTGTGTTTTGCGTACTGCCTGTTTGGTGGGGCGGTCCGCCCACAATTATATAATGTAAAGCTTTAATCTTGA
TGAGACCGGCTTATACGCATTAATATGTCTAATTTCTACAACGCAGTTCTTGGTGCTTCCATCAAGGACGAAGGAAGCCG
AATGCGGTAAGTAGTGTGAATAATAGAATTAACTAAATCTTTAAATCTTTGAACGCCCCCTGCTGCCCCTGGGGTTCCGA
AGGGCGTGCCTGTTCATCCGTCCTTTCTACCCTCAAGCTTTGCTTGGTGTTGGGCGGCTTGTCTCTGGCTTTGCACCAAC
AGCCCCTTAAATTAATTGACATCCGGCCAACTGGTTTCGGAGCGCAGCACGGGAGGCGCTCCCTAAAGTAAAGGCCTAGG
AACTGTTAACCTTTTTTTTGGCTGTTGACCTCGGACCATGAAGGGTTTCCCGCTGAACTCAAAATAAGGAAGGATAGAAG
GAAG
>2M4C_ITS5
CCTTTTTATAAATTACCGCCAGGAAGGTTTTAACACAAGTATGAAAGCGGGGGTGCCACCCTCCCGGGGTTCATCCCTTG
TAGACTTATGCCCCCTCGTCGTTTGCGTAGTGGGTGCGCCCTCGGTGGGTCCCGCGGCTCTAGCCCAAACATGAACCTCT
TGCAATTGGAATCAACGTCAGTAACAAATTATTAATTACTACTTTCCACAACCGATCTCCTGGTTCTGGCATCGTTGAAG
AACGCATCGAAATGCGATAAGTAGAGTGAATTGCAGAATTCAGTGAATCATCTAATCTTTGAACGCACACTGCGC
>2S2_ITS1
CGACGTTTATGTCTCGTAGGTGACCTGCGGAGGGATCATTAAAATACTGAAAGACCTCCCCTGGCCCCCGGGCCGGGGGA
GTGATTTTCAAACCCTTGTGAACTACAACTCTGTTGCTTCGGGGGCGACCCCGCCGTCTCGGCGGTGGTGCTCCCGGTGG
CCATCTATCAAACTCTGCATTACCTTGCGTCGGAGTCTTATAAAGAATTAAACAAAACTTTCAACAACGGATCTCTTGGT
TCTGGCATCGATGAAGAACGCAGCGAAATGCGATAAGTAATGTGAATTGCAGAATTCAGTGAATCATCGAATCTTTGAAC
GCACATTGCGCCCCGTGGTATTCCGCGGGGCATGCCTGTTCGAGCGTCATTTCACCACTCAAGCCTGGCTTGGTATTGGG
CGTCGCGGCCTCCGCGCGCCTCAAAGTCTCCGGCTGAGCAGTCCGTCTCCGAGCGTTGTGACATTTTCGCTAGGGAGTTC
GCGTCTGCCGCGGCCGTTAAATCATTAACACCAAAGGTTGACCTCGGATCAGGTAGGGATACCCGCTGAACTTAAGCATA
TCAAAGTCCGGAGGAA
>2S2_ITS4
AGGATGGGGCAGCTACCTGATCCGAGGTCACCTTTGGTGTTAATGATTTAACGGCCGCGGCAGACGCGAACTCCCTAGCG
AAAATGTCACAACGCTCGGAGACGGACTGCTCAGCCGGAGACTTTGAGGCGCGCGGAGGCCGCGACGCCCAATACCAAGC
CAGGCTTGAGTGGTGAAATGACGCTCGAACAGGCATGCCCCGCGGAATACCACGGGGCGCAATGTGCGTTCAAAGATTCG
ATGATTCACTGAATTCTGCAATTCACATTACTTATCGCATTTCGCTGCGTTCTTCATCGATGCCAGAACCAAGAGATCCG
TTGTTGAAAGTTTTGTTTAATTCTTTATAAGACTCCGACGCAAGGTAATGCAGAGTTTGATAGATGGCCACCGGGAGCAC
CACCGCCGAGACGGCGGGGTCGCCCCCGAAGCAACAGAGTTGTAGTTCACAAGGGTTTGAAAATCACTCCCCCGGCCCGG
GGGCCAGGGGAGGTCTTTCAGTATTTTAATGATCCCTCCGCAGGTTCACCTACGGAGACCTTGTTACGACTTTTACTTCC
TCTAATGGGACCAAGA
>2S2_ITS5
CCCGGGGTAGTACTGCGGAGGGATCATTAAAATACTGAAAGACCTCCCCTGGCCCCCGGGCCGGGGGAGTGATTTTCAAA
CCCTTGTGAACTACAACTCTGTTGCTTCGGGGGCGACCCCGCCGTCTCGGCGGTGGTGCTCCCGGTGGCCATCTATCAAA
CTCTGCATTACCTTGCGTCGGAGTCTTATAAAGAATTAAACAAAACTTTCAACAACGGATCTCTTGGTTCTGGCATCGAT
GAAGAACGCAGCGAAATGCGATAAGTAATGTGAATTGCAGAATTCAGTGAATCATCGAATCTTTGAACGCACATTGCGCC
CCGTGGTATTCCGCGGGGCATGCCTGTTCGAGCGTCATTTCACCACTCAAGCCTGGCTTGGTATTGGGCGTCGCGGCCTC
CGCGCGCCTCAAAGTCTCCGGCTGAGCAGTCCGTCTCCGAGCGTTGTGACATTTTCGCTAGGGAGTTCGCGTCTGCCGCG
GCCGTTAAATCATTAACACCAAAGGTTGACCTCGGATCAGGTAGGGATACCCGCTGAACTTAAGCATATCAATAAGCGGA
GGAA
>2S2C_ITS5
CCCGACAGCGACTGCGGAGGGATCATTAAATACTGAAAGACCTCCCCTGGCCCCCGGGCCGGGGGAGTGATTTTCAAACC
CTTGTGAACTACAACTCTGTTGCTTCGGGGGCGACCCCGCCGTCTCGGCGGTGGTGCTCCCGGTGGCCATCTATCAAACT
CTGCATTACCTTGCGTCGGAGTCTTATAAAGAATTAAACAAAACTTTCAACAACGGATCTCTTGGTTCTGGCATCGATGA
AGAACGCATCGAAATGCGATAAGTAATGTGAATTGCAAAATTCAGTGAATCATCCAATCTTTGAACGCACATTGCTCCCC
GTGGTAATCCCCGGGGCGTGCCTGTTGGATTGACCGTTCCCGGGTCATTCCAGCACTTATGCGTGTTTTCACATTGGGCG
TCGCGGCATCCCTGACGGCAAACCCCCCGTCTAAGAATTCGTCTCTGAACGTTGTGAATTTTCTCTAGGGGTCTCGGGGT
GCGCGGCGTTAATTATTTTAACAAAGCTTACTGGGAACCCGAGGGAAAACCTTCTAACTTATCTTTA
>2Y4_ITS1
AGCCCCTAAGGTTTAGGTGCATGAGAGATGGGCCAGGGCTATTAGAGAGATAGGAGGTTCGCGCTGGCATGTTTGTATAC
CTGAGTTCTTCAGCCTTGGGGTTCCGGGGCCGCCTTGCCTTCGGTCGGGAGCTCCGGGTGGACACTTCAACCCCCTGCGA
AACGTTGCCGTCTGAGTAATGTTAATTAATTTATTAAATCTACAAACGACGTCATCTGTGGGTTCTGGCGAAGAACAACA
ACGAATCAAACTGCTATAAGGAATGGCGAATTGAGAATTCCGTGAAATCACTTATCTTTGTAGCCTAGTGGGCCCTGTGA
TATTCCGAGGGGCATGCCTGTTGTGGCGTCATTCCTGCGTTCGCCCCTCACAGGGTACTGGGTGTTGGCCTCCGCCTCGT
GTGTAGGTGTATGAGCCGGATTTTCTGGCTCCTAACCAGCTGAAAATTATACGGCTACCAGTGTTCGGGAGTCCAAACGT
CAAACAACCCCTTTGCCCAGGTGGACCTATGATTACGTCGGAATATCTGCTGTGCTTACCTGGATGAAAGCCCTATGAAC
C
>2Y4_ITS4
CCTTTTCCATTTTCTTCAATTAGCACGGACCGGGCGGCGTTAGATTAGGCGGTGTTTTGGCCGCACTTCTCCCCTACCCT
TTTTAGGGTATTGTGCTACTCTGCTACGCAGCGTTGGCGGCTGCCAGTTCGTTGGGGCAGGCCGCGGACCATATTCCAAA
ACCAGCTAGGCTTGTCAAAGAAGAACTACAGATGAACATGCATCCGGTGCCCTTTGGGAACTAATGCGTTATGTTTCTAT
AATTCATTGAATTCTGCAATAACAGAACTTTTGAATTACTTACTGCATTACCTGCTCTCCTAACCCATAGCGCAAACAAA
AGCTCTTTTAATTTAATTTTTAAATTTACTTATAGTGCTACCTTACACCTATGCTTGAAGTGCACACCTTAGGTCGGCGT
CCGAGCGCAGGGGCCCCCCAGACTCACTGGAGTCAGAGTCAGAGGTTTAGGATTATTCCAATGTCAGACGCGGGCTGCTT
ACAATCATCCCTTTGCATGGTCCTTGCTCACACCTTGTTACCACGTATATGGTATCTTGTCCCCCTGAAACTTGGCCTAT
>2Y4_ITS5
CCTGTTTGGTTGGCGTGGCGGGGGGAAGATTACATGTGACCCCGGTCGAACGACCGGGATGTGCATAACCCTTTGTTGTC
CAACTCTGTTGCCTCCGGGGCGACCCTGCCGGCGGGCGGGGGCTGCGGGTGGACACTTCAAACTCTTGCGTAACTTGCCA
GTCTGAGCAAACTTAATTAATAAAATAAAACTTTTAACACCGGATCTCTTGGTTCTGGCATCGATGAAGAACGCAGCGAA
GTGCGATAAGTAATGTGAATTGGAGAATTCAATGAATCATCGAATCTTTGAACGCACATTGCGCCCCCTGGTAGTCCCGG
GGGCATGCCTGTTCGACCGGCATTTCACCACTCAAGCCTCGCTTGGTATTGGGCATCGGGGGCCGCCGCGTGCCTCAAAT
CGGCCGGCTGGGTCTTCTGTCCCCTAAGCGTTGTGGAAACTATTCTCTGGACGGTGTTCGGAAGGCTACGCGGTAAAACA
ACCCCATTTCTAAGGTTGACCTCGGATCATGTAAGTATACCCGCAGAACTTCACCATATCAATAATACCGAGGAATCTTG
GGA
>2Y4C_ITS5
TCTTTGGTTGACCCGCGCGGAAGACATTACATTGACCCTGGTGCCTCGGAATGCTCATAACCTTTTGTGTTAGACTTTTT
GCCTCCGGGGCGACCCTGCCTTCCGGCGGGGGCTCCGGATGGCCACTTCTAACTCTTGCATAACTTTGCTGTCAGAGTAA
ACTTAATTAATAAATGAAAACTTTTAATTACGGATCTCTAGCTTCTGGCATCGATCAACAACACATCCTAGTGCATAATT
AATGTGAATTGCAGAATTAATTGAATCATCAAAATCTTTGAACGCAATTTGCGCCCCCCGGTATTCCTGGGGGCATGCCT
GTTCCAGCGTCATTTCACCACTCCATCCTCGCTTGGTATTGGGCATCGCGGTCCGCCGCTTGCCTCAAATCGACCGGCTG
GGTCTTCTGTCCCCTAATCCTTGTGGAAACTATTCGCTAAAGGGCGTTCGGGAGGCTACGCCGCAAAACAACCCCATTTC
TAAAGCTGACCTCCGATCATGTATGGATACCCCCTGAACTTATGCATATCAATACTCTTGAGGAACGAACGGAT
>3M4_ITS1
CCCTTATTATTATCTTACGGAGGGTGACCTGCGGAGGGACATTACATTGACTTCAGCCTCGGTGTGCCCCGTTCCTGGAA
AGAGTTTTCAGACCCTGTTGCCCTATGGGTCTATCGGCTTTGGGGCGGCCGCTCCAGGTGGACGTTCAGCCTCTTGTGAA
ACTCTGTAATACGATTAAATTTATTTAATAGAATAAATTTTTCAACTTCGCCACTCTGGGTTCAGGCGATGTGTATGTTC
TAGCGAGCAGCAAGAAGTAATCGAAATTACAGAATTGAGTAATTTGCATATTTTTTGAATCATTTGTGCCCCCTGATATT
CCGGATTGCATGGTAGTTCGAGGGTCATGTCTGATTGAACCCTCACGTGCAATTGGGCATTGGGTGTTATTGGGCGTCTC
CGCCTCCGCACCCGGCTCTTCTGTCTCCTAAGCAGTCTGTCTACTATTCGTTTAACGGTTTTCGGAAGGGCTTGCCGTCA
GCCGCCCCCTTTGCTCGGTTGCA
>3M4_ITS4
CCCGGACTTGGGAGCCCCTCCCGGAGGATCCATGGCCCTTTGATGAGATGTTTTAAGGGCCGCCGCAGACACCCTAATGA
GAGAAAAAGTGCAACGCTCGGAGACGGATGGTATCCGTAGACTTTGAGGCGCGCGGTGGCCGCATCGCCACTACCAACCA
CGCTAGATGGTGAAATGACGAACTAATGT
>3M4_ITS5
CCCCGGGGGTGGCGGAACGGAGAAGGGATAATTAATGTGGCCCGGGTCTCCCAGCCCGATGCTCATACCCCTCCTTTGAC
GTCTCTGTTGGCCCCGGGCCAACCCTGCCTTCGGGCGGGGGCCCGGGGGAATCTTCAAACCCTTGCGTACCTTTGCATCC
TGAGTAAACTTAATTAAAAAATTACACCTTTTAACACCGGATCTCTTGCTTCGGGCATCCATGAAAAAATCACCCAAATG
AAATAAGTAAAGTAAATTGAATAATCCAATGAATCATCTAATCTTCGAACGCACATTGCGCCCCCAGGTATTCCGGGGGG
CATGCCTGTCCGAGCGTCCTTTCACCACTCTCGCCTGCTTTGCTATGGGACATGGCGTCCCGCCCCGTGACTCAACTCCA
CCGTCTGGGTCTTCTGTCCCCTAAGCGTTGTGGAAACTATTCGCTGCACGGTGCTCGGGACGCTACGCCAACAGAAC
>3M4C_ITS5
CTTTTTTGTAATTTCGTGGAAGAGACTTTTCACAGATGATCGCGCCTGCCCACCCCCCCTGGTTTGTAATACTAAACTGT
TGCTCTTGCGGGGCCGCCTCGGTCGCCTAGCCCTCGAACGCTTCGGCTGGTGAAGCCCGCACATGTCCATCCTGCTCTGG
TATTAAACCCCTCGTCAAGTATTAATTTTAATTCAACTAAACCCTTCAACTCTGGATCTCTTGATTGAAGAATCGATCAT
GAAACGACAAATGCTTGAAATAATGAGATTTGTATAATATCTTGAATCTTCTCACCCGCCCTGGGCCATGGCGTTCCTAG
GGATTCGGCGGGGCATGTAGGTTCGAGC
>3S2_ITS1
CGTGATCTCTCAGCGTATCTCTTATCAGTAAGCGAGAGCGTTTACGAGTGGGCCTTCCTGGCCCACCTCCAACCCTCAGC
TTTGTAGCCACCCTCTTTCGCTGGTGGGGCCGCCTTGCCCTCGGACGGGGGCTCCCGGTGGACACTTGAAACTCCTGCAG
AACTCTGCCAAACTCTTAAACGTAGTTAATCAATTAAATATTTATTTTCGGAGCTCTTGATTCTGGGCTTGTGAATAATG
GTTCAAAATGCGATGAAGAATGGAAATTGCAGAAATCAGTAAAGTAAATTATTTAAGACCGCACATTGCGCCCCCGGATA
TTTACATTGGCACCGTTGTCCTTGCGACATGCCTGCATGTTCGACTCTCATGGTACTGGGCATGGAGCGCTGGCGCGTGT
GACAGATCCATCGGATGGGATTTTTTCCTCCTAAACCTTGTGTAGGTTCTTCGATTTCGGTGTTCGGGAGTCAAAGCCGT
CGGCTTACCCCCTTGCTCAGGTCGCATTGCCGTTAGGCCTTGATTTTCGACGAGCTGACCCCTAATAAATACCGGATGAA
GCTGAACTTAAACATATCTTA
>3S2_ITS4
GCCCTGGGATGTTCCCTCTCTTCGTCTAATGACCAAGAGCGTGTTTACGGCCGTGTCCTCCCATTTTCATAAGAAAAATG
TCGCAACGCTCGGAGACGGAGTGTTCGGCAAAGACTTCGAGGCCCGGGGTGGGCCCCACGCCCACTACCAAACCATGCTT
GTTTGTGCAATGATGTGAGTACAGGAATGCCCCGCGGAATAGCACGCGGCGCGGTGTGGGTTCGGACAATATATGATTCA
ATGGATTCGGAGTTTCACTTTATTTTTCGTTTTTCGTTGCTTATTTCATCTATCTCTATCTTCCTCATCCCTTGTTGAAA
GATTTGCGTTTTTGAAAATTTACTTTTAATTCAAGTAATGCCTAGTTTGTAGATGGCCACCGG
>3S2_ITS5
CCCCCCGGGCATTCTGAGAGAGGGGATAGTCCAGTGAGACGGGGCTAACCCCGGCCCTGTCCATAACCCTTTGTTGTCCA
ACTCCGTTGCCGCGGGGCGACGATGCCTTCGGGCGGGGGCTGCGGGCGCACACTTGATGCTCTTGCGTAGCTTGACACTC
TGAGTACTCTTAATTAATAACTTAAAACTTGAAACTACGGATCAATTGATTCTGGACTCGAAAAAAAAGACAATCTTGGT
CCTTAAATCATGTAAGAAGCAGAATTAATGGAATCATTAAAGCGATGTGCGCACTTTGCTCCCCCTGGTATTCCTGGGGG
GCGCCTGTTCGCCCTTGATTTCCCCACTCGCACCCCTCCTGGTATTGGGCATCACGGGCCGCCCCTTGCCTCGCATCGGC
CAACCGGCCCTTCAATCGCCGGCCTTCTGCAAATATTCGCGGAGCGCTGCCCGGGACGCTCGTCGGTAAGTTACCCCATT
CTCATGTTAACCTGGTATCATGTCGTTGAACCCGCACCTCTTAAGCTTTTCCTGCTGACCTCGAATCAGGTAAGGACACC
CGAAGAACTTAACTTATCATAGCCTGATGA
>3S2C_ITS5
CCCGGGTAGCGACTGCGGAGGATCATTAAGAGATAGGGTCTTCATGGCCCGACCTCCAACCCTCTGTTGTTAAAACTACC
TTGTTGCTTTGGCGGGACCGTCTCGGTCTCCGAGCGCACTAACCCTCGGGTTGGTGAGCGCCCGCCAGAGTCCAACCAAA
CTCTTGTATTAAACCAGTCGTCTGAGTATAAAATTTTAATTAAATTAAAACTTTCAACAACGGATCTCTTGGTTCTCGCA
TCGATGAAGAACGCAGCGAAATGCGATAAGTAATGTGAATTGCAGAATTCAGTGAATCATCCAATCTTTGAACGCACATT
GCGCCCCTTGGTATTCCGAGGGGCATGCCTGAGCGACTTAGGCCTCCCACAGAGCGCATCACCCTTGGCAACCGACCCTC
GAAAGGCGGGCCTTCCTGTAAAAAGGGACCCGGGCTCAAGAAAACTCAGGCGGGGTAAAACCAAATTCAGGCGAAT
>3Y4_ITS1
AGCCCGTCTCTAGCGCTGCGCGTTCATGTCTGTAGGAGGTTCCAACTTCCGGGGTACATCCTTGCTGAATTATGCGCCCC
TGTCTTGCGGGGCTGGGGGTGTCCTGGGTCGGGGCGGGTGCTCCTAGCGTCCACTTCAACCTCTTGCAAATCGTCTCAGT
GTCAGTAATGATAATTAATAATTACTTCTTTCAACAACTCTGCTCTGTTCTGGCTGCATTGAGCAACGCAGCGAAATGCG
ATAGATAATGTGAATATTAGAGAATTGTGAAAAATCTAATCTCTTTGGCCCTTGTGCACCCCCGGATTCCTAACGGCATG
TCTGTTCTCCCGC
>3Y4_ITS4
TTCTGAGCTTCTGTTCCGAGACCGTGGCAAGATAGAGCGGTTGAGGGCGGTCTGCTCCTTTCGGGTTATAAATTGAGGCC
TATTCCCCTTGTCTTTTGCGGACTTCGGGTGACCTTGGGGGGTTCGGGAGCACCACGACGAACATAACCCTTTTGTGATT
GCATTCAGTGTCTATGACTGTTTTGTAATGTAACTGGCATTAGCGGATGTGTTGTGTCTGGCCTCGAATAATTCACACTG
CGATGCAATGAGAAATGTTAATTGAATTGCTTACTGTATCATCTAATCTGTGAACGAAATTGATTCCTTTGCTAGCTAGT
CGGCAGGCCAGTTTGACCGACATTTATACCGTCCAGCTAGCCTTGATGGTGAACGGGCTGTCCGGAGCCCGGGCCCGGGA
GCCCCCCCCCCCAACAGGCAACCGAGCTAACAGGTTTACATGTTTTGAAGGGTCTTGCGGTCTGACGCAGCCTATGTCTA
GAAGACATTAAGCCATGTTCACAAATTTTGACCTCGTACCTGGTAAAATATACCCTATCAAATTCAGCATATAATATC
>3Y4_ITS5
TTTTCGCGGGTGCATCCTAGACGGAAGAATGTTATAGAGGCCGAGCGCGGTCCAGCCGCCGTGCTGAACCCTTCCTTTGT
CAAACTGACTCTGTCGCCTGGGGGGCGACGCTGCGCTCCGGCAGCGGGTCCAAGCTGCATCTTCCACTTGCTGTGTAAGC
TTCCACAGTAATCATAATTAATTAAAAAAATCTAACTTTTAATAACTTATTGCTTTGGTCCGGCATCGATCAACAACCCA
ACTAAATTCGTGAAAGTATGTGAATGATTCAGCAATAATCCAATCTTTCTCTCACGCCCATTGCTCCCCCTGGTATTCCG
GCGGCCTGCCGTTTTCCTTCACTACACCACCCAGGCTTGGTTGGATTGGCGTTTCGGTCCGCCCCTGGCCTGAAGTCGAT
GGGGTGGGTCTTCCAGCCGTTGTATTGTCTCTTCGATGCTCGGAATCTTCATGGGGAGCCTAAACCCAAACCCATCCCCA
TTGCTAATCTTGAACTAAGCTCAGGTAGGGATACCCGTCGTACTTCCGAAGGACTAAAG
>3Y4C_ITS5
TCGTGTAGCGACCTGCGGAGATCATTAAAGAGATAGGGTCTTCATGGCCCGACCTCCAACCCTCTGTTGTTAAAACTACC
TTGTTGCTTTGGCGGGACCGTCTCGGTCTCCGAGCGCACTAACCCTCGGGTTGGTGAGCGCCCGCCAGAGTCCAACCAAA
CTCTTGTATTAAACCAGTCGTCTGAGTATAAAATTTTAATTAAATTAAAACTTTCAACAACGGATCTCTTGGTTCTCGCA
TCGATGAAGAACGCAGCGAAATGCGATAAGTAATGTGAATTGCAGAATTCAGTGAATCATCGAATCTTTGAACGCACATT
GCGCCCCTTGGTATTCCGAGGGGCATGCCTGTTCGAGCGTCATTACACCACTCAAGCATCGCTTGGTATTGGGAACGGTC
CGTCGAAAGGCGGGCCTTCCTCGAAGACCTCGGCGGGGTTCAACCAACTTCGGGCGTAGTAGAGTTAAATCGAACGTCTT
ATAAGCTTGGTCGGATCTCATTGCCGTTAAACCTTTAAATTTTCTAGGTTGACCTCGGATCAGGTAGGGATACCCGCTGA
ACTTAAGCATATCAATAAGGCGGAGGAA
>4M4_ITS1
TCTTTACGACTAGCTTCCTTCTTCTGAAGGCATATTCAGGGAGGGATGAAGGCTGTCCCCTCTCGTTATTTTATTACCCT
GGTCCTTTGGCCCTTGGGGCTTCTGGGCGGCTTCCTCGCACCAGGACCACCAAAGAAACCTTTTTTAATCACCGGCAACA
ACGTATGTACAAACATTGTATATTTTTTACAACTTTCCACGCTGAGCTCTTGGTTCGGGCATCGCTGAATAACACAGCGA
AAGCAATTGGTAATGTGAATAGAGTAAAATCGTGAATCACATTATCTTTGAACGCACACTGAGCCCCTTGGTATTCCAAA
GGGCATGCCTGTTCGAGCCTCATTTGTACCCTCACGCTTTACTTGGTGTTGGGCGTTTTTGTCTTTGATAGCCCCAACAC
TCGGCTTAACTTGATTGGCAGCCGGCCTTTCAGGTTCCGCATCCCAGCCT
>4M4_ITS4
CAATCCTGCTGGACCTGTTTGATGGTACTGAAAGAGCGGTTGAGGCCGTCAACCGATGACACACAGATGTCGTGCCTGCG
AACAGAAAGAGGGCTGCCAATCACTTTACGGCGACGTTTGGGGGACCAACGACAAAAACACCCCCCCAAAACAAAGCTAG
ACGGGAGAAACAGCACGACAACAGGCATGCCCTGTCGATTACCAAGGGGAGCGAGGTGTGTTGCGTATTAGAGATTTGAG
AATTCTGCAATTGTTTTAAAATACTTATTCCACTTGTTCTTGTTCTTCATCAAAGCAAAAACAAAGAGTGCCGAAAGTTA
AAATTGAAATACATTGTTTGTACTGACCCCAATCTCAACTGCCTATGCAGGGTTTATTTCGGGGTCCGGGTGGCGAGTCC
CACCGCGCACGAAACAACACGTGCACAAAAGACAAGGGTAATACAATACTCCA
>4M4_ITS5
CCCCGGTTTCAAATCTAGTAGGGGGAAGACTTACACAATACTATATGGAGGCTGTCCGCCCCTGGAGTATTTTATTACCC
TTGTCTTTTGCGCACTTGTTGTTTCGTGGGCGGGTTCGCTCCCCACCGCGACCACCAAATAAACCTTTTTTATGCATTTG
CAATCACCCTCAGTACAAACAATGAAAATCATTTACAACTTTAACAACGGATCTCTTGGTTCTGGCATCTATGAACAACG
CAGCGAACTGCGATACTTAGTGTGAATTGGAGAATTCAGTGAATCATCGAATCTTTGAACGCACATTGCGCCCTTTGGTA
TTCCAAAGGGCATGCCTGTTCTAGCGTCATTTGTACCCTCAAGCTTTGCTTGGCGTTGGGCGTTTTTGTCTTTGGTCGCC
CAAAGACTCCCCTTAAAGTGATTGGCAGCCGGCCTTTCTGGTTTCGCATCGGATCACATTTTTGCGCTTGCCATCAGCAA
GACGGAAATCCATCAAGCCTCCTTCTCACGTTAGACCTCTGATCATGTAGGGATACCCGCTGAACTTATGCATATCAATC
CGTGGAGGAACAC
>4M4C_ITS5
TCTGCAGCGACTGCGGAGGATCATTAAAGAGATAGGGTCTTCATGGCCCGACCTCCAACCCTCTGTTGTTAAAACTACCT
TGTTGCTTTGGCGGGACCGTCTCGGTCTCCGAGCGCACTAACCCTCGGGTTGGTGAGCGCCCGCCAGAGTCCAACCAAAC
TCTTGTATTAAACCAGTCGTCTGAGTATAAAATTTTAATTAAATTAAAACTTTCAACAACGGATCTCTTGGTTCTCGCAT
CGATGAAGAACGCAGCGAAATGCGATAAGTAATGTGAATTGCAGAATTCAGTGAATCATCGAATCTTTGAACGCACATTG
CGCCCCTTGGTATTCCGAGGGGCATGCCTGTTCGAGCGTCATTACACCACTCAAGCATCGCTTGGTATTGGGAACGGTCC
GTCGAAAGGCGGGCCTTCCTCGAAGACCTCGGCGGGGTTCAACCAACTTCGGGCGTAGTAGAGTTAAATCGAACGTCTTA
TAAGCTTGGTCGGATCTCATTGCCGTTAAACCTTTAAATTTTCTAGGTTGACCTCGGATCAGGTAGGGATACCCGCTGAA
CTTAAGCATATCAATAGCCCGGAGGAA
>4S2_ITS1
TCCAGTTCTTGATTTCGTAGTGACCTGCGGAAGGATCATTAAAGAGATAGGGTCTTCATGGCCCGACCTCCAACCCTCTG
TTGTTAAAACTACCTTGTTGCTTTGGCGGGACCGTCTCGGTCTCCGAGCGCACTAACCCTCGGGTTGGTGAGCGCCCGCC
AGAGTCCAACCAAACTCTTGTATTAAACCAGTCGTCTGAGTATAAAATTTTAATTAAATTAAAACTTTCAACAACGGATC
TCTTGGTTCTCGCATCGATGAAGAACGCAGCGAAATGCGATAAGTAATGTGAATTGCAGAATTCAGTGAATCATCGAATC
TTTGAACGCACATTGCGCCCCTTGGTATTCCGAGGGGCATGCCTGTTCGAGCGTCATTACACCACTCAAGCATCGCTTGG
TATTGGGAACGGTCCGTCGAAAGGCGGGCCTTCCTCGAAGACCTCGGCGGGGTTCAACCAACTTCGGGCGTAGTAGAGTT
AAATCGAACGTCTTATAAGCTTGGTCGGATCTCATTGCCGTTAAACCTTTAAATTTTCTAGGTTGACCTCGGATCAGGTA
GGGATACCCGCTGAACTTAAGCATATCAAAACCCGGAGGAA
>4S2_ITS4
GGGCGTCGGGCTTCCTACATGATCCGAGGTCAACCTAGAAAATTTAAAGGTTTAACGGCAATGAGATCCGACCAAGCTTA
TAAGACGTTCGATTTAACTCTACTACGCCCGAAGTTGGTTGAACCCCGCCGAGGTCTTCGAGGAAGGCCCGCCTTTCGAC
GGACCGTTCCCAATACCAAGCGATGCTTGAGTGGTGTAATGACGCTCGAACAGGCATGCCCCTCGGAATACCAAGGGGCG
CAATGTGCGTTCAAAGATTCGATGATTCACTGAATTCTGCAATTCACATTACTTATCGCATTTCGCTGCGTTCTTCATCG
ATGCGAGAACCAAGAGATCCGTTGTTGAAAGTTTTAATTTAATTAAAATTTTATACTCAGACGACTGGTTTAATACAAGA
GTTTGGTTGGACTCTGGCGGGCGCTCACCAACCCGAGGGTTAGTGCGCTCGGAGACCGAGACGGTCCCGCCAAAGCAACA
AGGTAGTTTTAACAACAGAGGGTTGGAGGTCGGGCCATGAAGACCCTATCTCTTTAATGATCCTTCCGCAGGTTCACCTA
CGGAAACCTTGTTACGACTTTTACTTCCTCTAATGTGACCAAGA
>4S2_ITS5
CCCTGGAGGTACTGCGGAGGATCATTAAAGAGATAGGGTCTTCATGGCCCGACCTCCAACCCTCTGTTGTTAAAACTACC
TTGTTGCTTTGGCGGGACCGTCTCGGTCTCCGAGCGCACTAACCCTCGGGTTGGTGAGCGCCCGCCAGAGTCCAACCAAA
CTCTTGTATTAAACCAGTCGTCTGAGTATAAAATTTTAATTAAATTAAAACTTTCAACAACGGATCTCTTGGTTCTCGCA
TCGATGAAGAACGCAGCGAAATGCGATAAGTAATGTGAATTGCAGAATTCAGTGAATCATCGAATCTTTGAACGCACATT
GCGCCCCTTGGTATTCCGAGGGGCATGCCTGTTCGAGCGTCATTACACCACTCAAGCATCGCTTGGTATTGGGAACGGTC
CGTCGAAAGGCGGGCCTTCCTCGAAGACCTCGGCGGGGTTCAACCAACTTCGGGCGTAGTAGAGTTAAATCGAACGTCTT
ATAAGCTTGGTCGGATCTCATTGCCGTTAAACCTTTAAATTTTCTAGGTTGACCTCGGATCAGGTAGGGATACCCGCTGA
ACTTAAGCATATCAATAGGCCGGAGGAA
>4S2C_ITS5
TCGCAGCGACTGCGGAGGATCATTAAAGAGATAGGGTCTTCATGGCCCGACCTCCAACCCTCTGTTGTTAAAACTACCTT
GTTGCTTTGGCGGGACCGTCTCGGTCTCCGAGCGCACTAACCCTCGGGTTGGTGAGCGCCCGCCAGAGTCCAACCAAACT
CTTGTATTAAACCAGTCGTCTGAGTATAAAATTTTAATTAAATTAAAACTTTCAACAACGGATCTCTTGGTTCTCGCATC
GATGAAGAACGCAGCGAAATGCGATAAGTAATGTGAATTGCAGAATTCAGTGAATCATCGAATCTTTGAACGCACATTGC
GCCCCTTGGTATTCCGAGGGGCATGCCTGTTCGAGCGTCATTACTTCAAGCATCCATAGCTTGCTATTGCGAACCGTGGT
AACGGCGGACGGTCCTTCGGAAGGGCCGCCGGCCTCGAAAAACCTCGGGCGGATCAAACACAAGCCGGGCGAAAAACAGT
AATGTTTAAAGCCTTTATAGGCTTGGTCGGAGCTCTTTGCCGTAAAAAACTTTAATTTTTGTAGGGTTGACCCGGTGACC
CGGAGGGGATCCCTCGTAAAAATGAGG
>4Y2_ITS1
TCATTATGAGCGCAGTGAGTGACCTGCGGAGGATCATTAAAGAGATAGGGTCTTCATGGCCCGACCTCCAACCCTCTGTT
GTTAAAACTACCTTGTTGCTTTGGCGGGACCGTCTCGGTCTCCGAGCGCACTAACCCTCGGGTTGGTGAGCGCCCGCCAG
AGTCCAACCAAACTCTTGTATTAAACCAGTCGTCTGAGTATAAAATTTTAATTAAATTAAAACTTTCAACAACGGATCTC
TTGGTTCTCGCATCGATGAAGAACGCAGCGAAATGCGATAAGTAATGTGAATTGCAGAATTCAGTGAATCATCGAATCTT
TGAACGCACATTGCGCCCCTTGGTATTCCGAGGGGCATGCCTGTTCGAGCGTCATTACACCACTCAAGCATCGCTTGGTA
TTGGGAACGGTCCGTCGAAAGGCGGGCCTTCCTCGAAGACCTCGGCGGGGTTCAACCAACTTCGGGCGTAGTAGAGTTAA
ATCGAACGTCTTATAAGCTTGGTCGGATCTCATTGCCGTTAAACCTTTAAATTTTCTAGGTTGACCTCGGATCAGGTAGG
GATACCCGCTGAACTTAAGCATATCAATAGGCCGGAGGAA
>4Y2_ITS4
CCTGACATCGGTTAGGGTACATGATCCGAGGTCACCTAGAAAATTTAAAGGTTTAACGGCAATGAGATCCGACCAAGCTT
ATAAGACGTTCGATTTAACTCTACTACGCCCGAAGTTGGTTGAACCCCGCCGAGGTCTTCGAGGAAGGCCCGCCTTTCGA
CGGACCGTTCCCAATACCAAGCGATGCTTGAGTGGTGTAATGACGCTCGAACAGGCATGCCCCTCGGAATACCAAGGGGC
GCAATGTGCGTTCAAAGATTCGATGATTCACTGAATTCTGCAATTCACATTACTTATCGCATTTCGCTGCGTTCTTCATC
GATGCGAGAACCAAGAGATCCGTTGTTGAAAGTTTTAATTTAATTAAAATTTTATACTCAGACGACTGGTTTAATACAAG
AGTTTGGTTGGACTCTGGCGGGCGCTCACCAACCCGAGGGTTAGTGCGCTCGGAGACCGAGACGGTCCCGCCAAAGCAAC
AAGGTAGTTTTAACAACAGAGGGTTGGAGGTCGGGCCATGAAGACCCTATCTCTTTAATGATCCTTCCGCAGGTTCACCT
ACGGAAACCTTGTTACGACTTTTACTTCCTCTAATTGACCAAGA
>4Y2_ITS5
TCTGGTTAGGTGACTGCGGAGGACATTAAAGAGATAGGGTCTTCATGGCCCGACCTCCAACCCTCTGTTGTTAAAACTAC
CTTGTTGCTTTGGCGGGACCGTCTCGGTCTCCGAGCGCACTAACCCTCGGGTTGGTGAGCGCCCGCCAGAGTCCAACCAA
ACTCTTGTATTAAACCAGTCGTCTGAGTATAAAATTTTAATTAAATTAAAACTTTCAACAACGGATCTCTTGGTTCTCGC
ATCGATGAAGAACGCAGCGAAATGCGATAAGTAATGTGAATTGCAGAATTCAGTGAATCATCGAATCTTTGAACGCACAT
TGCGCCCCTTGGTATTCCGAGGGGCATGCCTGTTCGAGCGTCATTACACCACTCAAGCATCGCTTGGTATTGGGAACGGT
CCGTCGAAAGGCGGGCCTTCCTCGAAGACCTCGGCGGGGTTCAACCAACTTCGGGCGTAGTAGAGTTAAATCGAACGTCT
TATAAGCTTGGTCGGATCTCATTGCCGTTAAACCTTTAAATTTTCTAGGTTGACCTCGGATCAGGTAGGGATACCCGCTG
AACTTAAGCATATCAATAGCCGGAGGAA
>4Y2C_ITS5
TCTATAGCGACTGCGGAGGATCATTAAAGAGATAGGGTCTTCATGGCCCGACCTCCAACCCTCTGTTGTTAAAACTACCT
TGTTGCTTTGGCGGGACCGTCTCGGTCTCCGAGCGCACTAACCCTCGGGTTGGTGAGCGCCCGCCAGAGTCCAACCAAAC
TCTTGTATTAAACCAGTCGTCTGAGTATAAAATTTTAATTAAATTAAAACTTTCAACAACGGATCTCTTGGTTCTCGCAT
CGATGAAGAACGCAGCGAAATGCGATAAGTAATGTGAATTGCAGAATTCAGTGAATCATCGAATCTTTGAACGCACATTG
CGCCCCTTGGTATTCCGAGGGGCATGCCTGTTCGAGCGTCATTACACCACTCAAGCATCGCTTGGTATTGGGAACGGTCC
GTCGAAAGGCGGGCCTTCCTCGAAGACCTCGGCGGGGTTCAACCAACTTCGGGCGTAGTAGAGTTAAATCGAACGTCATA
TAAGCTTGGTCCGATCTCATTGTGGGTTGAACCTTTGAGTTTTCAAGGTTGACCTCGGATCAGGTCGGGATACCCCCGGA
ACTGAATCCCTATCTGACCTTGGCCGATCAAGAGGCGGGGGAAACTTTCT
>5M4_ITS1
CGATTATGTCTCGTAGGTGACCTGCGGAGGGATCATTACACAATACAATATGAAGGCTGTCCGCAGCTGGAGTATTTTAT
TACCCTTGTCTTTTGCGCACTTGTTGTTTCCTGGGCGGGTTCGCTCGCCACCAGGACCACCAAATAAACCTTTTTTATGC
AGTTGCAATCAGCGTCAGTACAAACAATGTAAATCATTTACAACTTTCAACAACGGATCTCTTGGTTCTGGCATCGATGA
AGAACGCAGCGAAATGCGATACGTAGTGTGAATTGCAGAATTCAGTGAATCATCGAATCTTTGAACGCACATTGCGCCCT
TTGGTATTCCAAAGGGCATGCCTGTTCGAGCGTCATTTGTACCCTCAAGCTTTGCTTGGTGTTGGGCGTTTTTGTCTTTG
GTCGCCCAAAGACTCGCCTTAAAGTGATTGGCAGCCGGCCTTTCTGGTTTCGCAGCGCAGCACATTTTTGCGCTTGCCAT
CAGCAAGACGGCAATCCATCAAGCCTCCTTCTCACGTTTGACCTCGGATCAGGTAGGGATACCCGCTGAACTTAAGCATA
TCAAAACCGGGAGGAAA
>5M4_ITS4
GGAGTGGGCTCTACCTGATCCGAGGTCAACGTGAGAAGGAGGCTTGATGGATTGCCGTCTTGCTGATGGCAAGCGCAAAA
ATGTGCTGCGCTGCGAAACCAGAAAGGCCGGCTGCCAATCACTTTAAGGCGAGTCTTTGGGCGACCAAAGACAAAAACGC
CCAACACCAAGCAAAGCTTGAGGGTACAAATGACGCTCGAACAGGCATGCCCTTTGGAATACCAAAGGGCGCAATGTGCG
TTCAAAGATTCGATGATTCACTGAATTCTGCAATTCACACTACGTATCGCATTTCGCTGCGTTCTTCATCGATGCCAGAA
CCAAGAGATCCGTTGTTGAAAGTTGTAAATGATTTACATTGTTTGTACTGACGCTGATTGCAACTGCATAAAAAAGGTTT
ATTTGGTGGTCCTGGTGGCGAGCGAACCCGCCCAGGAAACAACAAGTGCGCAAAAGACAAGGGTAATAAAATACTCCAGC
TGCGGACAGCCTTCATATTGTATTGTGTAATGATCCCTCCGCAGGTTCACCTACGGAGACCTTGTTACGACTTTTACTTC
CTCTAA
>5M4_ITS5
CCGTGTAGTACTGCGGAGGGACATTACACAATACAATATGAAGGCTGTCCGCAGCTGGAGTATTTTATTACCCTTGTCTT
TTGCGCACTTGTTGTTTCCTGGGCGGGTTCGCTCGCCACCAGGACCACCAAATAAACCTTTTTTATGCAGTTGCAATCAG
CGTCAGTACAAACAATGTAAATCATTTACAACTTTCAACAACGGATCTCTTGGTTCTGGCATCGATGAAGAACGCAGCGA
AATGCGATACGTAGTGTGAATTGCAGAATTCAGTGAATCATCGAATCTTTGAACGCACATTGCGCCCTTTGGTATTCCAA
AGGGCATGCCTGTTCGAGCGTCATTTGTACCCTCAAGCTTTGCTTGGTGTTGGGCGTTTTTGTCTTTGGTCGCCCAAAGA
CTCGCCTTAAAGTGATTGGCAGCCGGCCTTTCTGGTTTCGCAGCGCAGCACATTTTTGCGCTTGCCATCAGCAAGACGGC
AATCCATCAAGCCTCCTTCTCACGTTTGACCTCGGATCAGGTAGGGATACCCGCTGAACTTAAGCATATCAATA
>5M4C_ITS5
CCGTCAGTGACTGCGGAGGGACATTACACAATACAATATGAAGGCTGTCCGCAGCTGGAGTATTTTATTACCCTTGTCTT
TTGCGCACTTGTTGTTTCCTGGGCGGGTTCGCTCGCCACCAGGACCACCAAATAAACCTTTTTTATGCAGTTGCAATCAG
CGTCAGTACAAACAATGTAAATCATTTACAACTTTCAACAACGGATCTCTTGGTTCTGGCATCGATGAAGAACGCAGCGA
AATGCGATACGTAGTGTGAATTGCAGAATTCAGTGAATCATCGAATCTTTGAACGCACATTGCGCCCTTTGGTATTCCAA
AGGGCATGCCTGTTCGAGCGTCATTTGTACCCTCAAGCTTTGCTTGGTGTTGGGCGTTTTTGTCTTTGGTCGCCCAAAGA
CTCGCCTTAAAGTGATTGGCAGCCGGCCTTTCTGGTTTCGCAGCGCAGCACATTTTTGCGCTTGCCATCAGCAAGACGGC
AATCCATCAAGCCTCCTTCTCACGTTTGACCTCGGATCAGGTAGGGATACCCGCTGAACTTAAGCATATCAATAAGAAAG
AGGAA
>5S2_ITS1
CCCATTTCATAATCTCGTAGTGACCTGCGGAGGGATCATTACAAGTGACCCCGGTCTAACCACCGGGATGTTCATAACCC
TTTGTTGTCCGACTCTGTTGCCTCCGGGGCGACCCTGCCTTCGGGCGGGGGCTCCGGGTGGACACTTCAAACTCTTGCGT
AACTTTGCAGTCTGAGTAAACTTAATTAATAAATTAAAACTTTTAACAACGGATCTCTTGGTTCTGGCATCGATGAAGAA
CGCAGCGAAATGCGATAAGTAATGTGAATTGCAGAATTCAGTGAATCATCGAATCTTTGAACGCACATTGCGCCCCCTGG
TATTCCGGGGGGCATGCCTGTTCGAGCGTCATTTCACCACTCAAGCCTCGCTTGGTATTGGGCATCGCGGTCCGCCGCGT
GCCTCAAATCGACCGGCTGGGTCTTCTGTCCCCTAAGCGTTGTGGAAACTATTCGCTAAAGGGTGTTCGGGAGGCTACGC
CGTAAAACAACCCCATTTCTAAGGTTGACCTCGGATCAGGTAGGGATACCCGCTGAACTTAAGCATATCAATAGCCCGGA
GGAA
>5S2_ITS4
AGGAATCGGGAGCGTACCTGATCCGAGGTCAACCTTAGAAATGGGGTTGTTTTACGGCGTAGCCTCCCGAACACCCTTTA
GCGAATAGTTTCCACAACGCTTAGGGGACAGAAGACCCAGCCGGTCGATTTGAGGCACGCGGCGGACCGCGATGCCCAAT
ACCAAGCGAGGCTTGAGTGGTGAAATGACGCTCGAACAGGCATGCCCCCCGGAATACCAGGGGGCGCAATGTGCGTTCAA
AGATTCGATGATTCACTGAATTCTGCAATTCACATTACTTATCGCATTTCGCTGCGTTCTTCATCGATGCCAGAACCAAG
AGATCCGTTGTTAAAAGTTTTAATTTATTAATTAAGTTTACTCAGACTGCAAAGTTACGCAAGAGTTTGAAGTGTCCACC
CGGAGCCCCCGCCCGAAGGCAGGGTCGCCCCGGAGGCAACAGAGTCGGACAACAAAGGGTTATGAACATCCCGGTGGTTA
GACCGGGGTCACTTGTAATGATCCCTCCGCAGGTTCACCTACGGAGACCTTGTTACGACTTTTACTTCCTCTAATTGGAC
CAAGA
>5S2_ITS5
GCGTGTGGGGACTGCGGAGGGACATTACAAGTGACCCCGGTCTAACCACCGGGATGTTCATAACCCTTTGTTGTCCGACT
CTGTTGCCTCCGGGGCGACCCTGCCTTCGGGCGGGGGCTCCGGGTGGACACTTCAAACTCTTGCGTAACTTTGCAGTCTG
AGTAAACTTAATTAATAAATTAAAACTTTTAACAACGGATCTCTTGGTTCTGGCATCGATGAAGAACGCAGCGAAATGCG
ATAAGTAATGTGAATTGCAGAATTCAGTGAATCATCGAATCTTTGAACGCACATTGCGCCCCCTGGTATTCCGGGGGGCA
TGCCTGTTCGAGCGTCATTTCACCACTCAAGCCTCGCTTGGTATTGGGCATCGCGGTCCGCCGCGTGCCTCAAATCGACC
GGCTGGGTCTTCTGTCCCCTAAGCGTTGTGGAAACTATTCGCTAAAGGGTGTTCGGGAGGCTACGCCGTAAAACAACCCC
ATTTCTAAGGTTGACCTCGGATCAGGTAGGGATACCCGCTGAACTTAAGCATATCAATAACCCGGAGGAA
>5S2C_ITS5
GCGGTAGCGACTGCGGAGGGACATTACAAGTGACCCCGGTCTAACCACCGGGATGTTCATAACCCTTTGTTGTCCGACTC
TGTTGCCTCCGGGGCGACCCTGCCTTCGGGCGGGGGCTCCGGGTGGACACTTCAAACTCTTGCGTAACTTTGCAGTCTGA
GTAAACTTAATTAATAAATTAAAACTTTTAACAACGGATCTCTTGGTTCTGGCATCGATGAAGAACGCAGCGAAATGCGA
TAAGTAATGTGAATTGCAGAATTCAGTGAATCATCGAATCTTTGAACGCACATTGCGCCCCCTGGTATTCCGGGGGGCAT
GCCTGTTCGAGCGTCATTTCACCACTCAAGCCTCGCTTGGTATTGGGCATCGCGGTCCGCCGCGTGCCTCAAATCGACCG
GCTGGGTCTTCTGTCCCCTAAGCGTTGTGGAAACTATTCGCTAAAGGGTGTTCGGGAGGCTAGTCCTTAAAACAACCCCC
CTTATAACGTTCACGTCGGAACAGGTAGGCATACCCGACGTACGTATCCTGTTTATCTGCAGACTCAAAATCGCAAGAAG
AAC
>5Y2_ITS1
CCATTTCTTGATCTCGTAAGTGACCTGCGGAGGGATCATTACAAGTGACCCCGGTCTAACCACCGGGATGTTCATAACCC
TTTGTTGTCCGACTCTGTTGCCTCCGGGGCGACCCTGCCTTCGGGCGGGGGCTCCGGGTGGACACTTCAAACTCTTGCGT
AACTTTGCAGTCTGAGTAAACTTAATTAATAAATTAAAACTTTTAACAACGGATCTCTTGGTTCTGGCATCGATGAAGAA
CGCAGCGAAATGCGATAAGTAATGTGAATTGCAGAATTCAGTGAATCATCGAATCTTTGAACGCACATTGCGCCCCCTGG
TATTCCGGGGGGCATGCCTGTTCGAGCGTCATTTCACCACTCAAGCCTCGCTTGGTATTGGGCATCGCGGTCCGCCGCGT
GCCTCAAATCGACCGGCTGGGTCTTCTGTCCCCTAAGCGTTGTGGAAACTATTCGCTAAAGGGTGTTCGGGAGGCTACGC
CGTAAAACAACCCCATTTCTAAGGTTGACCTCGGATCAGGTAGGGATACCCGCTGAACTTAAGCATATCAATAGGCCGGA
GGAA
>5Y2_ITS4
GGTGAGTGGCAGGCTACATGATCCGAGGTCAACCTTAGAAATGGGGTTGTTTTACGGCGTAGCCTCCCGAACACCCTTTA
GCGAATAGTTTCCACAACGCTTAGGGGACAGAAGACCCAGCCGGTCGATTTGAGGCACGCGGCGGACCGCGATGCCCAAT
ACCAAGCGAGGCTTGAGTGGTGAAATGACGCTCGAACAGGCATGCCCCCCGGAATACCAGGGGGCGCAATGTGCGTTCAA
AGATTCGATGATTCACTGAATTCTGCAATTCACATTACTTATCGCATTTCGCTGCGTTCTTCATCGATGCCAGAACCAAG
AGATCCGTTGTTAAAAGTTTTAATTTATTAATTAAGTTTACTCAGACTGCAAAGTTACGCAAGAGTTTGAAGTGTCCACC
CGGAGCCCCCGCCCGAAGGCAGGGTCGCCCCGGAGGCAACAGAGTCGGACAACAAAGGGTTATGAACATCCCGGTGGTTA
GACCGGGGTCACTTGTAATGATCCCTCCGCAGGTTCACCTACGGAGACCTTGTTACGACTTTTACTTCCTCTAATTGGAC
CAAGA
>5Y2_ITS5
GCGTGGAGGGGACTGCGGAGGGACATTACAAGTGACCCCGGTCTAACCACCGGGATGTTCATAACCCTTTGTTGTCCGAC
TCTGTTGCCTCCGGGGCGACCCTGCCTTCGGGCGGGGGCTCCGGGTGGACACTTCAAACTCTTGCGTAACTTTGCAGTCT
GAGTAAACTTAATTAATAAATTAAAACTTTTAACAACGGATCTCTTGGTTCTGGCATCGATGAAGAACGCAGCGAAATGC
GATAAGTAATGTGAATTGCAGAATTCAGTGAATCATCGAATCTTTGAACGCACATTGCGCCCCCTGGTATTCCGGGGGGC
ATGCCTGTTCGAGCGTCATTTCACCACTCAAGCCTCGCTTGGTATTGGGCATCGCGGTCCGCCGCGTGCCTCAAATCGAC
CGGCTGGGTCTTCTGTCCCCTAAGCGTTGTGGAAACTATTCGCTAAAGGGTGTTCGGGAGGCTACGCCGTAAAACAACCC
CATTTCTAAGGTTGACCTCGGATCAGGTAGGGATACCCGCTGAACTTAAGCATATCAATAAGCCGGAGGAA
>5Y2C_ITS5
GCTCAGGTACTGCGGAGGGATCATTACAAGTGACCCCGGTCTAACCACCGGGATGTTCATAACCCTTTGTTGTCCGACTC
TGTTGCCTCCGGGGCGACCCTGCCTTCGGGCGGGGGCTCCGGGTGGACACTTCAAACTCTTGCGTAACTTTGCAGTCTGA
GTAAACTTAATTAATAAATTAAAACTTTTAACAACGGATCTCTTGGTTCTGGCATCGATGAAGAACGCAGCGAAATGCGA
TAAGTAATGTGAATTGCAGAATTCAGTGAATCATCGAATCTTTGAACGCACATTGCGCCCCCTGGTATTCCGGGGGGCAT
GCCTGTTCGAGCGTCATTTCACCACTCAAGCCTCGCTTGGTATTGGGCATCGCGGTCCGCCGCGTGCCTCAAATCGACCG
GCTGGGTCTTCTGTCCCCTAAGCGTTGTGGAAACTATTCGCTAAAGGGTGTTCGGGAGGCTACGCCGTAAAACAACCCCA
TTTCTAAGGTTGACCTCGGATCAGGTAGGGATACCCGCTGAACTTAAGCATATCAATAAGCGGAGGAA
>6M4_ITS1
GCAGTTCTATCTCGTAGTGACCTGCGGAGGGATCATTACAAGTGACCCCGGTCTAACCACCGGGATGTTCATAACCCTTT
GTTGTCCGACTCTGTTGCCTCCGGGGCGACCCTGCCTTCGGGCGGGGGCTCCGGGTGGACACTTCAAACTCTTGCGTAAC
TTTGCAGTCTGAGTAAACTTAATTAATAAATTAAAACTTTTAACAACGGATCTCTTGGTTCTGGCATCGATGAAGAACGC
AGCGAAATGCGATAAGTAATGTGAATTGCAGAATTCAGTGAATCATCGAATCTTTGAACGCACATTGCGCCCCCTGGTAT
TCCGGGGGGCATGCCTGTTCGAGCGTCATTTCACCACTCAAGCCTCGCTTGGTATTGGGCATCGCGGTCCGCCGCGTGCC
TCAAATCGACCGGCTGGGTCTTCTGTCCCCTAAGCGTTGTGGAAACTATTCGCTAAAGGGTGTTCGGGAGGCTACGCCGT
AAAACAACCCCATTTCTAAGGTTGACCTCGGATCAGGTAGGGATACCCGCTGAACTTAAGCATATCAATAGTCCGGAGGA
A
>6M4_ITS4
CGCATCGCCAGCGTACATGATCCGAGGTCACCTTAGAAATGGGGTTGTTTTACGGCGTAGCCTCCCGAACACCCTTTAGC
GAATAGTTTCCACAACGCTTAGGGGACAGAAGACCCAGCCGGTCGATTTGAGGCACGCGGCGGACCGCGATGCCCAATAC
CAAGCGAGGCTTGAGTGGTGAAATGACGCTCGAACAGGCATGCCCCCCGGAATACCAGGGGGCGCAATGTGCGTTCAAAG
ATTCGATGATTCACTGAATTCTGCAATTCACATTACTTATCGCATTTCGCTGCGTTCTTCATCGATGCCAGAACCAAGAG
ATCCGTTGTTAAAAGTTTTAATTTATTAATTAAGTTTACTCAGACTGCAAAGTTACGCAAGAGTTTGAAGTGTCCACCCG
GAGCCCCCGCCCGAAGGCAGGGTCGCCCCGGAGGCAACAGAGTCGGACAACAAAGGGTTATGAACATCCCGGTGGTTAGA
CCGGGGTCACTTGTAATGATCCCTCCGCAGGTTCACCTACGGAGACCTTGTTACGACTTTTACTTCCTCTAATTGAACCA
AGA
>6M4_ITS5
GCGGGTGGTACTGCGGAGGGACATTACAAGTGACCCCGGTCTAACCACCGGGATGTTCATAACCCTTTGTTGTCCGACTC
TGTTGCCTCCGGGGCGACCCTGCCTTCGGGCGGGGGCTCCGGGTGGACACTTCAAACTCTTGCGTAACTTTGCAGTCTGA
GTAAACTTAATTAATAAATTAAAACTTTTAACAACGGATCTCTTGGTTCTGGCATCGATGAAGAACGCAGCGAAATGCGA
TAAGTAATGTGAATTGCAGAATTCAGTGAATCATCGAATCTTTGAACGCACATTGCGCCCCCTGGTATTCCGGGGGGCAT
GCCTGTTCGAGCGTCATTTCACCACTCAAGCCTCGCTTGGTATTGGGCATCGCGGTCCGCCGCGTGCCTCAAATCGACCG
GCTGGGTCTTCTGTCCCCTAAGCGTTGTGGAAACTATTCGCTAAAGGGTGTTCGGGAGGCTACGCCGTAAAACAACCCCA
TTTCTAAGGTTGACCTCGGATCAGGTAGGGATACCCGCTGAACTTAAGCATATCAATAAGCCGGAGGAA
>6M4C_ITS5
CCCGTAGGTGACTGCGGAGGGATCATTACAAGTGACCCCGGTCTAACCACCGGGATGTTCATAACCCTTTGTTGTCCGAC
TCTGTTGCCTCCGGGGCGACCCTGCCTTCGGGCGGGGGCTCCGGGTGGACACTTCAAACTCTTGCGTAACTTTGCAGTCT
GAGTAAACTTAATTAATAAATTAAAACTTTTAACAACGGATCTCTTGGTTCTGGCATCGATGAAGAACGCAGCGAAATGC
GATAAGTAATGTGAATTGCAGAATTCAATGAATCATCGAATCTTTGAACGCATAATGCTCCACCTGGCCTTCCGGTAGGG
GTGGGGCAGGGGGCGTCCAAGCTATTTGTCTCATCCCCCTTAGGTTGCTTGGGGGTTCATGTGTCGGGTCCTCCCTATGA
CCGCACGGAAAGGAAGGGACCCCCCCCCGCGT
>6S2_ITS1
GCGTTTCTTGATCTCGTAGTGACCTGCGGAGGGATCATTACACAATACAATATGAAGGCTGTCCGCAGCTGGAGTATTTT
ATTACCCTTGTCTTTTGCGCACTTGTTGTTTCCTGGGCGGGTTCGCTCGCCACCAGGACCACCAAATAAACCTTTTTTAT
GCAGTTGCAATCAGCGTCAGTACAAACAATGTAAATCATTTACAACTTTCAACAACGGATCTCTTGGTTCTGGCATCGAT
GAAGAACGCAGCGAAATGCGATACGTAGTGTGAATTGCAGAATTCAGTGAATCATCGAATCTTTGAACGCACATTGCGCC
CTTTGGTATTCCAAAGGGCATGCCTGTTCGAGCGTCATTTGTACCCTCAAGCTTTGCTTGGTGTTGGGCGTTTTTGTCTT
TGGTCGCCCAAAGACTCGCCTTAAAGTGATTGGCAGCCGGCCTTTCTGGTTTCGCAGCGCAGCACATTTTTGCGCTTGCC
ATCAGCAAGACGGCAATCCATCAAGCCTCCTTCTCACGTTTGACCTCGGATCAGGTAGGGATACCCGCTGAACTTAAGCA
TATCAAAGCCGGGAGGAAA
>6S2_ITS4
GGGAGCGGTGAAACATACATGATCCGAGGTCAAACGTGAGAAGGAGGCTTGATGGATTGCCGTCTTGCTGATGGCAAGCG
CAAAAATGTGCTGCGCTGCGAAACCAGAAAGGCCGGCTGCCAATCACTTTAAGGCGAGTCTTTGGGCGACCAAAGACAAA
AACGCCCAACACCAAGCAAAGCTTGAGGGTACAAATGACGCTCGAACAGGCATGCCCTTTGGAATACCAAAGGGCGCAAT
GTGCGTTCAAAGATTCGATGATTCACTGAATTCTGCAATTCACACTACGTATCGCATTTCGCTGCGTTCTTCATCGATGC
CAGAACCAAGAGATCCGTTGTTGAAAGTTGTAAATGATTTACATTGTTTGTACTGACGCTGATTGCAACTGCATAAAAAA
GGTTTATTTGGTGGTCCTGGTGGCGAGCGAACCCGCCCAGGAAACAACAAGTGCGCAAAAGACAAGGGTAATAAAATACT
CCAGCTGCGGACAGCCTTCATATTGTATTGTGTAATGATCCCTCCGCAGGTTCACCTACGGAGACCTTGTTACGACTTTT
ACTTCCTCTAATGAACCAAGA
>6S2_ITS5
CCTCAGTGACTGCGGAGGGACATTACACAATACAATATGAAGGCTGTCCGCAGCTGGAGTATTTTATTACCCTTGTCTTT
TGCGCACTTGTTGTTTCCTGGGCGGGTTCGCTCGCCACCAGGACCACCAAATAAACCTTTTTTATGCAGTTGCAATCAGC
GTCAGTACAAACAATGTAAATCATTTACAACTTTCAACAACGGATCTCTTGGTTCTGGCATCGATGAAGAACGCAGCGAA
ATGCGATACGTAGTGTGAATTGCAGAATTCAGTGAATCATCGAATCTTTGAACGCACATTGCGCCCTTTGGTATTCCAAA
GGGCATGCCTGTTCGAGCGTCATTTGTACCCTCAAGCTTTGCTTGGTGTTGGGCGTTTTTGTCTTTGGTCGCCCAAAGAC
TCGCCTTAAAGTGATTGGCAGCCGGCCTTTCTGGTTTCGCAGCGCAGCACATTTTTGCGCTTGCCATCAGCAAGACGGCA
ATCCATCAAGCCTCCTTCTCACGTTTGACCTCGGATCAGGTAGGGATACCCGCTGAACTTAAGCATATCAATAACCCGGA
GGAA
>6S2C_ITS5
CCGTCAGTACTGCGGAGGGATCATTACACAATACAATATGAAGGCTGTCCGCAGCTGGAGTATTTTATTACCCTTGTCTT
TTGCGCACTTGTTGTTTCCTGGGCGGGTTCGCTCGCCACCGGACCACCAAATAAACCTTTTTTATGCAGTTGTAATCATC
GTCTCTACAAACAATGAAAATCATTTACTACTTTTTCCACCAACGGATTGGTTGTTGCAGCAATGAAGAACGAACTAAAC
GTATTCATATAAGTAATATGAAATATAAAATTAACAGAAAATCCTAAACCTTGAACCCACATTGCTCCCCTTGGGATTAC
TAAGGGCATGCCAGGTCGAACGTACTTACTGCCCTCCAGCTTTGCTTGAGATTCTGCTTGGGGTGCGTGCTTTGGTTTAA
ACTCGCCTTAAAGTAATTGGCAGCAGGCCTACCGGATTCAAACGCAGTAAAGTTCGCAGTCTCAATCATAAACGGGCTAC
CAGCAATAAGGCCTTTTTCAAGCTTCGGCCCCGGATCGAGGCGGATCCCGGCTGTTTCTGCTGTGTTGAACCAACAAAGC
GAAGAATT
